# Supplementary material for: Urinary type IV collagen excretion is involved in the decline in estimated glomerular filtration rate in the Japanese general population without diabetes: A 5-year observational study
Source: PLoS One. 2018 Apr 6;13(4):e0195523. doi: 10.1371/journal.pone.0195523 (PMC5889187; doi:10.1371/journal.pone.0195523)
Supplement: S1 File — (XLSX) [file pone.0195523.s001.xlsx]

## Sheet: DATASHEET
	NO	Baseline(2004)																														Follow up							%eGFR change per year
		eGFR (mL/min)	eGFR (GROUP)	U-Col4CR (μg/gCr)	U-Col4CR (N,A)	ACR (mg/gCr)	ACR (L,M)	AGE	Gender	HEIGHT (cm)	WEIGHT (kg)	BMI (kg/m2)	BSA (m2)	Drinker	Smoker	SBP (mmHg)	DBP (mmHg)	HbA1c (%)	NFBG (mg/dL)	AST (IU/L)	ALT (IU/L)	γ-GTP (U/L)	T-chol (mg/dL)	HDL-C (mg/dL)	TG (mg/dL)	CRE (mg/dL)	RBC (104/mm3)	Hb (g/dL)	Hct (%)	HT. treat.	HL. treat.	YEAR	AGE	HEIGHT (cm)	WEIGHT (kg)	BSA (m2)	CRE (mg/dL)	eGFR (mL/min)
	1	79.4	3	8.2	N	6.0	L	63	M	156.7	58.0	23.6	1.57488	N	Y	148	93	6.0	81	15	15	30	186	41	257	0.7	492	14.9	45.2	N	N	2005	64	157.0	56.5	1.55960	0.8	67.7	-14.7
	2	63.5	2	11.5	A	5.8	L	61	F	134.3	37.3	20.6	1.16734	N	N	126	66	5.2	74	23	16	21	192	66	49	0.5	395	12.4	38.0	N	N	2005	62	134.2	38.5	1.18252	0.5	64.0	-2.0
																																2007	64	133.9	39.3	1.19097	0.5	63.9
																																2008	65	134.0	40.0	1.20058	0.5	64.1
																																2009	66	133.1	38.4	1.17418	0.6	51.1
	3	66.1	2	2.8	N	5.0	L	74	M	156.9	41.9	17.0	1.37288	Y	N	126	80	5.4	71	24	18	22	174	68	55	0.7	482	15.0	46.7	N	N	2005	75	156.7	40.5	1.35195	0.8	56.1	-15.1
	4	71.3	3	3.5	N	5.5	L	69	F	162.6	61.5	23.3	1.65844	Y	N	132	76	5.6	76	23	14	46	216	63	89	0.6	413	11.8	37.4	N	N	2005	70	162.7	60.5	1.64766	0.6	70.5	0.6
																																2006	71	162.7	58.3	1.62193	0.5	84.4
																																2007	72	162.3	59.8	1.63661	0.5	84.8
																																2008	73	162.6	59.3	1.63297	0.6	69.1
																																2009	74	162.1	58.3	1.61759	0.6	68.2
	5	33.3	1	4.7	N	12.1	L	70	F	149.5	44.6	20.0	1.36128	Y	N	119	66	5.4	84	30	22	67	209	70	74	1.0	413	12.4	38.4	N	N	2005	71	149.8	46.4	1.38638	0.9	37.9	3.8
																																2006	72	149.5	45.8	1.37673	0.8	42.7
																																2007	73	149.6	44.8	1.36454	0.9	37.0
																																2008	74	149.5	45.8	1.37673	0.9	37.2
	6	58.9	2	4.6	N	6.2	L	75	M	159.1	60.0	23.7	1.61544	Y	N	136	76	5.9	74	21	15	40	188	29	202	0.9	435	13.1	40.6	N	N	2005	76	159.5	58.6	1.60223	0.9	58.2	-1.2
	7	52.4	1	9.0	N	8.7	L	72	F	151.1	51.7	22.6	1.46072	N	N	140	73	5.1	78	24	12	11	224	81	83	0.7	392	11.9	36.9	N	N	2005	73	151.2	50.6	1.44812	0.7	51.7	19.7
																																2006	74	151.4	50.6	1.44951	0.5	74.6
	8	81.9	4	8.4	N	53.3	M	66	F	150.4	59.1	26.1	1.54098	N	N	147	87	5.8	88	26	23	37	257	63	77	0.5	417	12.9	39.7	Y	Y	2005	67	149.9	61.0	1.55807	0.7	57.1	-6.8
																																2006	68	149.5	60.6	1.55072	0.6	66.9
																																2007	69	149.8	61.9	1.56704	0.6	67.4
																																2008	70	149.7	62.0	1.56736	0.7	56.7
	9	54.5	1	5.3	N	2.0	L	74	M	160.7	64.0	24.8	1.67245	Y	N	132	87	5.8	79	34	21	33	192	63	46	1.0	420	14.1	43.3	N	N	2005	75	159.5	63.9	1.66229	1.0	54.0	-0.9
	10	60.5	2	2.9	N	11.6	L	71	F	148.7	49.7	22.5	1.41985	N	N	174	77	5.0	79	28	19	23	217	58	77	0.6	363	12.0	36.9	Y	N	2005	72	147.9	50.5	1.42394	0.6	60.5	-3.3
																																2007	74	147.5	50.1	1.41575	0.6	59.7
																																2008	75	147.5	47.6	1.38587	0.7	49.1
	11	60.4	2	4.5	N	5.8	L	71	M	154.8	47.5	19.8	1.43399	N	N	128	81	5.7	85	20	13	16	222	39	151	0.8	444	13.6	42.2	N	N	2005	72	153.4	46.3	1.40916	0.9	52.0	0.0
																																2006	73	153.4	47.9	1.42966	0.8	59.7
																																2007	74	155.0	48.6	1.44873	0.7	69.8
																																2008	75	155.1	50.1	1.46890	0.9	53.5
	12	57.5	1	5.7	N	12.5	L	70	F	142.7	46.7	22.9	1.34210	N	N	145	76	5.7	78	28	16	19	257	62	49	0.6	399	12.7	39.8	N	N	2005	71	142.8	47.3	1.35008	0.6	57.6	-3.7
																																2006	72	142.8	45.8	1.33172	0.5	69.0
																																2007	73	142.5	46.8	1.34134	0.6	56.7
																																2008	74	142.9	43.5	1.30353	0.7	46.4
																																2009	75	142.7	38.7	1.23908	0.7	43.9
	13	103.0	4	5.8	N	21.2	L	66	F	157.8	52.6	21.1	1.51849	Y	N	152	90	5.4	89	30	28	39	215	67	90	0.4	395	14.1	42.7	N	N	2005	67	156.7	52.7	1.51203	0.4	102.1	-6.3
																																2007	69	155.9	51.5	1.49176	0.4	99.9
																																2008	70	155.5	49.1	1.45908	0.5	76.3
																																2009	71	154.4	51.5	1.48134	0.6	63.2
	14	68.7	3	3.6	N	6.0	L	64	M	158.7	57.5	22.8	1.58359	Y	N	145	79	6.3	112	26	19	71	213	33	262	0.8	442	14.5	43.7	N	N	2005	65	158.7	57.8	1.58710	0.8	68.6	1.4
																																2007	67	158.3	59.3	1.60097	0.6	93.9
																																2008	68	158.7	57.4	1.58242	0.8	67.5
																																2009	69	158.2	56.8	1.57177	0.8	66.7
	15	58.3	2	6.6	N	26.3	L	65	F	151.5	61.8	26.9	1.57883	N	N	145	78	6.3	86	27	20	14	225	28	104	0.7	417	10.3	33.4	N	N	2005	66	151.1	61.9	1.57689	0.6	68.7	1.9
																																2006	67	151.7	61.5	1.57708	0.6	68.4
																																2007	68	150.5	61.4	1.56640	0.6	67.6
																																2008	69	151.2	64.2	1.60230	0.7	58.2
	16	88.3	4	3.9	N	11.3	L	62	M	157.9	72.6	29.1	1.74217	N	Y	140	87	5.7	75	40	65	49	221	33	147	0.7	503	16.3	48.4	Y	N	2005	63	156.7	71.9	1.72545	0.6	103.0	2.4
																																2007	65	157.1	72.4	1.73374	0.7	86.7
																																2008	66	157.4	73.3	1.74528	0.6	102.8
	17	49.3	1	3.5	N	7.6	L	71	M	155.7	66.3	27.3	1.65928	Y	N	148	84	5.8	79	33	25	28	205	50	54	1.1	450	14.9	43.8	N	Y	2005	72	155.5	67.7	1.67252	0.9	61.7	2.6
																																2006	73	155.5	62.3	1.61446	0.8	67.5
																																2007	74	155.1	63.2	1.62076	0.9	59.3
																																2008	75	155.7	64.3	1.63782	1.1	47.9
	18	114.6	4	6.7	N	5.1	L	73	M	164.3	58.9	21.8	1.64060	Y	N	157	81	6.4	75	22	11	37	160	60	91	0.5	399	12.5	40.3	N	N	2005	74	163.7	56.0	1.60152	0.6	91.3	-1.5
																																2006	75	162.6	55.8	1.59129	0.5	110.3
																																2007	76	163.5	53.4	1.56747	0.5	108.3
	19	66.5	2	5.7	N	11.5	L	66	F	159.3	52.5	20.7	1.52771	N	N	153	82	5.7	75	15	11	29	201	41	244	0.6	454	13.5	42.1	N	N	2005	67	159.5	52.1	1.52414	0.6	66.1	-0.6
	20	68.6	3	8.3	N	8.9	L	73	F	154.6	63.5	26.6	1.62077	N	N	143	74	5.8	70	38	45	55	216	42	68	0.6	424	13.7	40.7	Y	N	2005	74	154.9	61.7	1.60334	0.6	67.6	-1.5
	21	84.6	4	8.0	N	6.7	L	62	F	154.3	58.6	24.6	1.56418	Y	N	121	78	5.7	96	26	21	29	189	59	56	0.5	359	12.3	36.8	N	N	2005	63	153.9	59.2	1.56802	0.5	84.5	-0.7
																																2006	64	153.9	57.9	1.55329	0.5	83.3
																																2007	65	153.4	58.1	1.55134	0.5	82.8
	22	55.9	1	6.6	N	5.6	L	63	F	150.9	37.0	16.2	1.26591	N	N	118	71	5.4	127	22	14	26	178	67	111	0.6	365	11.1	34.4	N	N	2005	64	151.1	37.1	1.26858	0.5	68.0	5.3
																																2006	65	150.3	37.6	1.27091	0.5	67.8
																																2008	67	149.9	36.2	1.24817	0.5	66.1
	23	57.4	1	1.0	N	5.0	L	72	M	168.1	50.1	17.7	1.55716	Y	N	172	103	4.7	89	55	45	25	184	67	74	0.9	399	14.3	42.9	Y	N	2005	73	167.8	48.4	1.53250	1.0	50.2	-2.3
																																2006	74	168.2	47.3	1.52022	0.9	55.6
	24	57.5	1	3.3	N	14.0	L	73	F	154.0	62.8	26.4	1.60861	N	N	129	66	5.1	96	31	27	31	224	51	166	0.7	377	12.3	37.6	Y	N	2005	74	153.1	62.8	1.60179	0.7	57.0	7.6
																																2006	75	152.5	62.6	1.59507	0.6	66.9
	25	56.7	1	6.8	N	15.5	L	79	F	148.2	46.1	20.9	1.37184	N	N	138	84	5.0	93	21	12	15	195	45	72	0.6	386	12.5	37.9	Y	N	2005	80	148.3	46.5	1.37756	0.7	47.9	-15.5
	26	53.4	1	5.5	N	5.6	L	74	F	152.3	54.3	23.4	1.50008	N	N	119	70	6.1	177	26	23	16	203	37	143	0.7	451	13.6	41.2	N	N	2005	75	152.0	53.8	1.49206	0.6	62.6	17.2
	27	71.5	3	6.4	N	13.0	L	72	M	155.3	50.3	20.9	1.47276	Y	N	148	87	5.5	76	23	19	35	157	40	63	0.7	464	14.6	43.1	N	N	2006	74	153.2	47.8	1.42704	0.7	68.7	-2.0
	28	64.5	2	4.6	N	4.1	L	82	M	163.5	55.6	20.8	1.59523	N	N	142	76	5.4	89	21	9	20	183	47	103	0.8	502	15.4	47.3	N	N	2005	83	163.2	54.5	1.57964	0.8	63.6	-1.4
	29	108.7	4	3.9	N	15.7	L	63	M	167.9	72.5	25.7	1.82042	Y	N	132	79	5.5	87	28	30	68	210	50	134	0.6	455	14.6	43.3	N	N	2005	64	166.9	70.9	1.79544	0.7	90.2	-4.5
																																2006	65	167.2	70.6	1.79455	0.6	106.2
																																2007	66	167.9	71.0	1.80378	0.6	106.3
																																2009	68	166.5	70.2	1.78478	0.8	76.1
	30	83.4	4	6.7	N	7.3	L	69	F	157.7	58.6	23.6	1.58910	N	N	124	73	5.6	86	25	28	22	201	40	76	0.5	432	13.6	40.6	N	N	2005	70	156.1	59.1	1.58310	0.5	82.7	-3.8
																																2006	71	157.3	59.2	1.59306	0.5	82.9
																																2007	72	157.2	57.9	1.57737	0.5	81.8
																																2008	73	157.3	57.9	1.57809	0.6	66.8
																																2009	74	156.3	56.9	1.55923	0.6	65.7
	31	63.8	2	4.8	N	55.0	M	68	M	163.1	65.0	24.4	1.70170	Y	N	136	86	5.2	75	21	21	25	205	39	103	0.9	495	14.7	44.2	N	N	2005	69	163.0	64.5	1.69537	0.9	63.3	-0.2
																																2006	70	163.2	64.2	1.69352	0.9	63.0
																																2007	71	163.1	63.2	1.68095	0.8	70.8
																																2008	72	162.9	63.1	1.67889	0.9	61.9
																																2009	73	162.3	62.2	1.66421	0.9	61.1
	32	69.0	3	2.3	N	5.0	L	66	F	159.9	56.8	22.2	1.58400	Y	N	151	82	5.9	89	21	20	26	213	51	76	0.6	418	13.3	39.8	Y	N	2005	67	159.9	58.5	1.60398	0.7	58.7	-1.2
																																2006	68	159.4	58.8	1.60382	0.6	69.2
																																2007	69	159.9	58.1	1.59931	0.6	68.8
																																2008	70	160.1	59.9	1.62165	0.7	58.7
																																2009	71	159.1	57.5	1.58649	0.6	67.6
	33	39.0	1	2.7	N	6.6	L	71	F	149.5	49.8	22.2	1.42660	Y	N	101	63	5.6	74	26	14	10	157	44	69	0.9	410	13.0	39.8	N	N	2005	72	149.1	50.8	1.43592	0.8	44.5	5.9
																																2006	73	148.2	48.4	1.40052	0.8	43.2
	34	52.8	1	5.8	N	20.3	L	65	F	146.3	51.8	24.2	1.42810	Y	N	104	59	6.2	93	21	13	16	212	51	43	0.7	443	13.1	39.0	Y	N	2005	66	145.9	53.0	1.43921	0.8	45.7	-1.9
																																2006	67	146.3	50.5	1.41276	0.7	51.7
	35	88.2	4	7.1	N	16.6	L	69	M	161.5	50.4	19.3	1.51644	N	N	124	76	5.4	79	29	10	20	195	42	105	0.6	480	14.6	43.0	N	N	2005	70	161.5	50.4	1.51644	0.5	107.2	7.6
																																2006	71	160.5	47.9	1.47733	0.5	104.1
																																2007	72	160.5	52.8	1.53915	0.5	108.0
	36	74.8	3	7.5	N	14.3	L	62	M	162.9	46.6	17.5	1.47596	Y	N	147	83	5.0	121	37	22	80	116	61	42	0.7	406	13.7	39.9	N	N	2006	64	163.8	45.0	1.46002	0.7	73.3	-3.2
																																2009	67	163.0	44.6	1.44934	0.8	62.1
	37	40.8	1	4.9	N	121.8	M	70	M	155.5	52.6	21.7	1.50241	Y	N	155	85	5.4	79	22	14	132	185	27	164	1.2	461	14.8	44.5	Y	N	2005	71	154.6	49.6	1.45923	1.2	39.4	-6.3
																																2008	74	154.5	49.6	1.45854	1.5	30.5
	38	35.1	1	1.8	N	2.3	L	70	F	148.3	51.2	23.3	1.43510	N	N	151	73	5.5	81	24	17	21	213	61	86	1.0	392	12.0	36.7	Y	Y	2005	71	148.2	52.3	1.44742	1.0	35.3	-3.6
																																2006	72	147.7	52.1	1.44153	1.0	35.0
																																2008	74	147.5	49.8	1.41274	1.2	27.9
																																2009	75	147.3	47.0	1.37707	1.1	29.8
	39	50.4	1	4.5	N	5.6	L	64	F	159.1	56.3	22.2	1.57233	Y	N	113	78	5.5	88	22	18	17	215	53	102	0.8	417	13.1	39.5	N	N	2009	69	158.0	56.9	1.57150	0.8	49.3	-0.4
	40	82.4	4	7.9	N	20.5	L	81	M	164.3	46.4	17.2	1.48243	N	N	175	100	5.2	83	21	25	16	136	61	49	0.6	413	12.5	38.1	N	N	2005	82	164.3	45.5	1.47014	0.6	81.4	-1.2
	41	89.0	4	6.4	N	10.1	L	76	F	140.7	49.9	25.2	1.36638	N	N	178	91	5.7	80	21	19	17	200	67	117	0.4	400	12.4	38.3	N	N	2005	77	140.7	50.4	1.37218	0.4	89.1	0.1
	42	64.2	2	2.7	N	4.8	L	76	M	165.9	51.0	18.5	1.55408	Y	N	115	68	5.5	92	25	16	17	175	61	39	0.8	429	14.2	42.9	N	N	2005	77	165.5	52.0	1.56421	0.9	56.6	-11.8
	43	61.2	2	4.9	N	8.3	L	70	F	145.3	52.5	24.8	1.42915	N	N	155	85	6.3	92	22	16	18	219	50	127	0.6	467	13.7	41.4	N	N	2005	71	145.1	54.2	1.44719	0.6	61.7	-4.0
																																2006	72	144.7	53.1	1.43176	0.6	60.8
																																2008	74	144.4	50.9	1.40413	0.7	50.0
	44	79.5	3	8.5	A	3.8	L	63	M	168.3	72.5	25.6	1.82356	N	N	109	75	5.6	95	22	27	38	189	45	76	0.8	539	16.3	49.2	N	N	2005	64	169.4	76.6	1.87554	0.8	81.4	-2.7
																																2006	65	168.0	78.0	1.87869	0.8	81.2
																																2007	66	167.8	72.6	1.82070	0.8	78.3
																																2008	67	167.9	71.4	1.80863	0.9	68.1
																																2009	68	167.7	71.8	1.81136	0.9	67.9
	45	36.8	1	2.1	N	97.6	M	82	F	146.0	49.9	23.4	1.40351	N	N	162	86	5.2	76	19	10	17	189	37	170	0.9	348	10.4	33.5	Y	N	2005	83	145.0	51.8	1.41889	1.0	33.1	-10.1
	46	109.0	4	5.9	N	5.6	L	64	M	171.9	70.9	24.0	1.83428	Y	N	116	71	5.7	102	23	17	31	222	54	72	0.6	445	14.2	43.5	N	N	2006	66	171.8	76.6	1.89476	0.6	111.6	-1.0
																																2007	67	171.3	65.3	1.76676	0.6	103.6
	47	89.9	4	10.7	A	38.7	M	73	M	166.7	51.8	18.6	1.56986	Y	Y	126	89	5.6	76	30	24	104	129	61	49	0.6	490	16.7	51.0	Y	N	2005	74	166.7	55.0	1.61036	0.9	58.9	-34.5
	48	61.4	2	7.2	N	5.5	L	67	F	152.7	47.2	20.2	1.41604	N	N	112	71	5.7	88	24	20	17	185	53	69	0.6	428	13.6	41.1	N	N	2005	68	152.1	47.8	1.41960	0.6	61.3	-1.5
																																2006	69	152.1	46.3	1.40050	0.5	73.5
																																2007	70	151.8	47.3	1.41062	0.6	60.4
																																2008	71	151.7	49.4	1.43686	0.6	61.3
																																2009	72	151.1	48.5	1.42159	0.7	51.0
	49	63.7	2	6.3	N	17.8	L	68	F	152.7	52.1	22.3	1.47675	Y	N	134	73	5.2	85	21	17	23	193	51	45	0.6	427	13.8	40.8	Y	N	2005	69	152.1	53.3	1.48686	0.6	63.9	-0.1
																																2006	70	152.2	51.0	1.45994	0.6	62.5
																																2007	71	151.2	51.8	1.46202	0.5	76.1
																																2008	72	151.1	50.9	1.45107	0.6	61.6
																																2009	73	148.2	48.2	1.39806	0.6	59.1
	50	82.0	4	7.3	N	40.4	M	68	F	149.1	61.4	27.6	1.55636	N	N	137	89	5.2	83	27	28	21	189	52	71	0.5	416	13.0	38.8	Y	Y	2005	69	148.2	58.4	1.51690	0.4	101.6	-1.6
																																2006	70	148.4	59.9	1.53484	0.5	80.2
																																2007	71	147.5	59.4	1.52265	0.5	79.3
	51	57.5	1	3.1	N	7.2	L	71	M	165.8	51.0	18.5	1.55340	N	N	115	59	4.9	84	29	12	29	136	29	72	0.9	436	13.9	41.3	N	N	2005	72	165.0	49.5	1.52844	0.9	56.4	-1.9
	52	69.5	3	8.2	N	14.8	L	63	M	159.0	58.2	23.0	1.59394	Y	Y	157	83	5.6	73	35	47	60	146	45	67	0.8	524	16.4	49.4	N	N	2005	64	158.3	57.3	1.57836	0.7	79.3	10.6
																																2006	65	158.2	58.0	1.58580	0.7	79.3
																																2007	66	158.0	58.9	1.59475	0.6	94.0
	53	67.1	2	8.5	N	7.1	L	58	F	154.4	51.8	21.7	1.48500	Y	N	127	73	5.4	75	21	16	13	191	60	67	0.6	394	12.0	37.8	N	N	2005	59	153.3	52.7	1.48817	0.6	66.9	4.4
																																2006	60	153.2	50.6	1.46198	0.6	65.4
																																2007	61	153.5	50.1	1.45789	0.5	79.3
	54	56.6	1	3.3	N	6.2	L	80	M	165.5	70.0	25.6	1.77485	Y	Y	142	86	6.0	98	26	23	26	209	34	124	1.0	448	14.5	44.6	N	N	2005	81	163.6	69.9	1.75898	1.0	55.9	-1.2
	55	53.3	1	7.0	N	10.6	L	79	F	146.6	40.5	18.8	1.28820	N	N	112	71	5.0	80	26	17	15	202	61	77	0.6	366	11.5	35.8	N	N	2005	80	145.9	41.5	1.29711	0.6	53.4	0.2
	56	63.8	2	11.4	A	4.3	L	56	F	146.7	49.1	22.8	1.39874	N	N	126	75	5.1	70	16	13	18	233	44	85	0.6	472	14.0	42.3	N	N	2006	58	146.3	49.9	1.40560	0.5	77.5	2.3
																																2007	59	146.1	50.4	1.40957	0.6	63.4
	57	60.5	2	7.3	N	9.0	L	73	F	152.3	48.5	20.9	1.42976	N	N	136	72	5.5	81	29	19	46	194	55	75	0.6	388	11.9	37.4	N	N	2005	74	152.0	48.5	1.42772	0.6	60.2	-0.5
	58	56.5	1	8.1	N	4.5	L	61	F	156.0	52.3	21.5	1.50226	N	N	121	80	5.4	81	17	16	19	212	45	90	0.7	400	12.5	36.5	N	N	2005	62	156.1	49.4	1.46696	0.7	54.9	-1.6
																																2006	63	155.8	50.6	1.47993	0.6	65.3
																																2007	64	156.1	52.2	1.50174	0.6	66.0
																																2008	65	155.5	53.9	1.51808	0.9	42.6
	59	80.0	4	5.7	N	22.3	L	68	M	163.1	57.9	21.7	1.62007	Y	N	143	84	6.1	89	26	20	68	178	53	80	0.7	481	15.6	45.4	Y	N	2005	69	164.3	54.6	1.58858	0.7	78.1	-1.5
																																2008	72	162.3	52.6	1.54977	0.7	75.2
	60	42.0	1	10.8	A	18.1	L	67	F	158.5	51.6	20.5	1.51100	N	N	114	61	5.9	80	21	13	15	204	43	125	0.9	425	11.9	37.3	N	Y	2005	68	158.5	51.4	1.50851	0.8	47.5	-0.3
																																2006	69	157.4	51.4	1.50091	0.8	47.1
																																2008	71	157.4	52.2	1.51079	0.9	41.3
																																2009	72	157.1	50.4	1.48637	0.9	40.5
	61	60.1	2	3.4	N	8.5	L	67	F	145.4	48.9	23.1	1.38734	N	N	118	78	5.8	81	24	21	18	216	63	104	0.6	445	11.3	34.7	N	Y	2006	69	145.4	50.6	1.40763	0.5	73.9	11.5
	62	36.7	1	1.7	N	2.3	L	75	M	160.7	49.9	19.3	1.50460	Y	N	132	66	6.0	76	25	16	46	161	45	99	1.3	390	12.5	37.4	Y	N	2005	76	159.0	48.4	1.47380	1.4	33.0	-10.1
	63	75.3	3	8.5	A	56.2	M	84	M	159.8	60.0	23.5	1.62059	Y	N	167	99	5.6	102	27	25	69	170	53	52	0.7	522	15.2	45.4	Y	N	2005	85	158.7	57.8	1.58710	0.7	73.5	-2.4
	64	63.1	2	4.9	N	10.8	L	55	F	146.6	47.3	22.0	1.37603	N	N	94	57	5.4	85	25	20	14	219	66	44	0.6	403	12.2	36.6	N	N	2005	56	146.7	47.8	1.38288	0.5	77.1	1.0
																																2006	57	146.7	48.0	1.38534	0.5	76.8
																																2007	58	146.5	48.7	1.39251	0.5	76.8
																																2008	59	146.5	48.7	1.39251	0.6	62.6
																																2009	60	146.7	48.0	1.38534	0.6	62.0
	65	40.6	1	1.5	N	6.1	L	72	F	144.8	42.9	20.4	1.30833	N	N	134	78	5.6	79	22	12	17	171	54	68	0.8	442	13.8	41.7	N	Y	2006	74	144.2	42.0	1.29270	0.8	39.8	-1.0
	66	89.7	4	3.5	N	6.3	L	60	M	166.7	67.2	24.1	1.75348	Y	N	151	82	5.6	91	32	21	35	209	69	85	0.7	491	15.5	45.4	Y	N	2005	61	166.5	66.5	1.74418	0.7	88.8	5.6
																																2006	62	164.6	68.3	1.74947	0.6	104.9
																																2007	63	164.3	64.8	1.70853	0.6	102.0
	67	73.6	3	4.2	N	5.7	L	77	F	151.9	50.1	21.7	1.44686	N	N	120	67	4.8	78	24	13	17	156	38	129	0.5	369	12.2	35.7	N	N	2005	78	151.8	49.5	1.43878	0.5	72.9	-1.0
	68	65.8	2	2.3	N	11.1	L	79	M	154.9	62.3	26.0	1.60994	N	N	160	81	5.0	79	28	20	17	150	40	70	0.8	483	15.3	45.4	N	N	2005	80	155.1	62.5	1.61365	0.9	57.7	-12.3
	69	53.0	1	2.4	N	10.6	L	73	F	144.0	39.1	18.9	1.25272	N	N	138	70	5.4	78	26	15	14	203	41	163	0.6	380	12.3	37.0	N	N	2005	74	143.8	38.3	1.24051	0.6	52.3	-1.3
	70	59.8	2	5.8	N	14.9	L	65	M	159.5	56.2	22.1	1.57400	N	Y	114	69	5.4	80	19	15	23	174	33	184	0.9	448	14.6	42.8	N	N	2005	66	160.2	54.6	1.55974	0.9	59.0	5.7
																																2006	67	160.0	55.5	1.56920	0.8	67.2
	71	81.4	4	16.6	A	34.6	M	64	F	149.3	57.8	25.9	1.51837	N	N	139	89	5.1	90	27	30	35	187	53	97	0.5	411	12.6	38.1	Y	N	2005	65	149.2	59.1	1.53205	0.6	67.0	-6.5
																																2006	66	149.4	58.9	1.53133	0.5	81.4
																																2007	67	147.9	58.3	1.51357	0.6	65.6
																																2008	68	149.4	60.3	1.54670	0.7	56.4
	72	30.9	1	8.6	A	10.3	L	88	M	155.8	56.4	23.2	1.54978	Y	N	127	71	5.2	70	27	18	107	221	45	162	1.5	364	12.2	36.4	N	N	2005	89	156.7	57.8	1.57257	1.5	31.2	1.0
	73	56.4	1	2.5	N	5.9	L	61	F	152.4	54.1	23.3	1.49844	Y	N	129	80	5.4	99	27	15	20	181	52	108	0.7	415	13.1	38.5	N	N	2005	62	152.3	56.2	1.52216	0.8	49.3	-2.2
																																2007	64	151.5	53.9	1.48908	0.7	58.0
																																2009	66	151.3	54.9	1.49992	0.8	47.7
	74	71.5	3	3.0	N	8.0	L	67	F	147.1	45.1	20.8	1.35179	Y	N	138	70	5.2	82	26	18	19	200	52	62	0.5	386	12.1	36.6	N	N	2005	68	146.3	44.4	1.33754	0.5	70.5	-6.1
																																2006	69	146.1	42.6	1.31292	0.5	68.9
																																2007	70	146.1	41.6	1.29973	0.6	55.6
																																2008	71	146.0	42.0	1.30438	0.7	47.0
																																2009	72	145.5	41.8	1.29850	0.6	55.1
	75	51.3	1	6.3	N	24.2	L	78	M	161.2	57.2	22.0	1.59808	Y	N	146	84	5.6	65	66	41	35	146	67	46	1.0	454	14.3	43.4	N	N	2005	79	160.7	54.6	1.56327	1.0	50.0	-2.5
	76	73.5	3	6.8	N	24.0	L	79	F	146.7	53.9	25.0	1.45530	N	N	132	94	5.0	79	25	19	14	218	54	69	0.5	418	13.3	39.5	N	N	2005	80	147.3	53.6	1.45616	0.6	60.0	-18.4
	77	66.2	2	4.5	N	13.0	L	66	F	154.3	54.9	23.0	1.52142	N	N	150	83	5.5	84	27	20	14	186	48	78	0.6	389	11.0	33.8	N	N	2005	67	153.9	53.1	1.49720	0.6	64.9	-0.8
																																2006	68	154.0	53.6	1.50388	0.6	64.9
																																2007	69	153.3	52.4	1.48397	0.6	63.8
																																2008	70	154.3	53.4	1.50362	0.6	64.4
																																2009	71	153.8	53.1	1.49649	0.6	63.8
	78	116.6	4	4.0	N	15.3	L	60	M	169.5	50.9	17.7	1.57714	Y	N	148	76	6.4	84	16	14	34	176	66	73	0.5	382	12.5	36.7	N	N	2006	62	169.6	52.2	1.59481	0.4	149.1	-2.5
																																2007	63	169.1	50.6	1.57049	0.5	114.5
																																2008	64	169.8	49.0	1.55383	0.6	92.4
	79	73.0	3	3.3	N	23.4	L	62	F	164.7	59.1	21.8	1.64586	N	N	109	66	5.9	86	17	18	19	245	39	303	0.6	452	13.0	40.1	N	N	2005	63	164.3	59.5	1.64768	0.5	88.8	11.4
																																2006	64	164.2	60.0	1.65282	0.5	88.6
	80	70.4	3	4.6	N	6.1	L	65	M	159.6	61.0	23.9	1.63054	Y	N	158	91	5.2	89	37	55	84	227	55	153	0.8	512	16.2	47.1	N	N	2005	66	159.5	59.9	1.61724	0.8	69.6	4.7
																																2006	67	159.5	61.8	1.63885	0.7	81.2
																																2007	68	159.0	57.2	1.58165	0.7	78.1
	81	58.2	2	4.4	N	6.3	L	62	F	151.6	40.0	17.4	1.31295	N	N	128	73	4.9	85	23	16	19	199	53	54	0.6	433	12.8	38.0	N	N	2005	63	151.7	41.0	1.32744	0.6	58.6	5.1
																																2006	64	151.4	40.8	1.32278	0.6	58.1
																																2007	65	151.1	39.6	1.30423	0.5	69.6
	82	64.4	2	6.1	N	8.0	L	72	M	171.8	63.2	21.4	1.74607	Y	N	124	81	6.3	76	33	15	72	170	55	61	0.9	435	14.5	43.4	Y	N	2005	73	169.9	63.0	1.72972	0.9	63.5	13.5
																																2006	74	169.8	62.9	1.72782	0.7	83.2
	83	58.7	2	5.6	N	34.1	M	71	F	152.7	65.7	28.1	1.62973	N	N	157	90	6.1	91	24	26	18	208	58	101	0.7	438	14.6	43.5	N	Y	2005	72	153.3	63.4	1.60980	0.7	57.8	4.4
																																2006	73	152.7	65.5	1.62762	0.7	58.2
																																2007	74	152.5	66.0	1.63081	0.6	68.7
	84	86.2	4	9.4	N	34.9	M	70	F	140.5	43.8	22.2	1.29139	N	N	170	87	5.5	75	22	19	112	221	51	74	0.4	433	12.7	39.6	Y	N	2006	72	139.8	43.0	1.27668	0.5	66.2	-9.3
																																2007	73	140.5	41.7	1.26406	0.6	53.5
																																2008	74	139.0	40.9	1.24461	0.6	52.4
																																2009	75	138.3	40.2	1.23100	0.6	51.7
	85	54.8	1	12.8	A	12.1	L	74	F	139.5	45.1	23.1	1.30079	N	N	99	65	6.0	80	30	28	179	242	57	91	0.6	400	12.7	39.6	N	N	2005	75	139.3	43.8	1.28339	0.7	45.5	-17.0
	86	72.1	3	3.9	N	12.7	L	63	F	146.0	44.6	20.9	1.33810	N	N	110	73	5.4	88	20	23	12	224	95	68	0.5	459	13.1	39.3	N	N	2005	64	145.3	44.3	1.32963	0.4	91.0	0.4
																																2006	65	145.8	42.3	1.30703	0.4	89.1
																																2007	66	144.3	43.1	1.30764	0.4	88.7
																																2008	67	144.7	41.9	1.29463	0.5	68.5
																																2009	68	143.7	42.3	1.29335	0.5	68.2
	87	88.1	4	4.1	N	4.8	L	57	M	175.1	80.6	26.3	1.96309	Y	N	129	90	5.8	81	23	23	55	181	43	229	0.8	477	14.7	44.5	Y	N	2005	58	176.3	79.7	1.96345	0.7	101.4	0.6
																																2006	59	174.0	81.7	1.96544	0.8	87.3
	88	85.3	4	8.9	N	10.6	L	66	F	137.7	42.5	22.4	1.25649	Y	N	178	92	5.5	83	17	23	26	164	45	154	0.4	471	13.7	41.5	Y	N	2006	68	134.2	41.8	1.22458	0.4	82.4	-3.9
																																2007	69	136.7	42.2	1.24548	0.4	83.4
																																2008	70	135.1	44.7	1.26611	0.5	66.2
	89	60.3	2	1.8	N	13.4	L	80	M	161.2	64.8	24.9	1.68510	N	N	120	80	5.2	82	21	18	17	250	74	104	0.9	430	13.6	41.3	N	N	2005	81	161.9	65.7	1.70034	0.8	69.0	14.4
	90	59.9	2	3.7	N	4.4	L	63	F	159.1	59.3	23.4	1.60741	N	N	133	80	5.9	86	20	15	13	254	49	166	0.7	405	12.0	36.7	N	N	2005	64	158.1	60.0	1.60807	0.7	59.7	0.7
																																2006	65	157.8	58.5	1.58868	0.7	58.7
																																2007	66	157.7	58.7	1.58967	0.6	69.2
																																2008	67	157.5	55.5	1.55138	0.7	56.8
	91	69.9	3	3.9	N	7.1	L	66	M	174.4	70.5	23.2	1.84913	Y	N	127	74	6.4	77	50	25	55	136	58	197	0.9	445	15.0	47.1	N	N	2005	67	172.6	69.6	1.82528	0.9	68.7	0.3
																																2006	68	173.4	70.1	1.83699	0.7	90.7
																																2007	69	173.3	65.5	1.78401	0.8	75.8
																																2008	70	172.2	67.1	1.79410	0.9	66.7
																																2009	71	172.0	70.7	1.83285	0.9	67.9
	92	45.5	1	4.0	N	4.0	L	63	F	150.7	48.0	21.1	1.41262	N	N	112	72	5.7	86	27	22	18	243	52	102	0.8	400	12.2	37.8	Y	Y	2005	64	150.8	48.2	1.41580	0.7	52.5	-1.4
																																2006	65	151.2	46.7	1.39959	0.7	51.7
																																2007	66	150.7	45.6	1.38216	0.8	43.9
																																2008	67	150.7	47.1	1.40130	0.9	39.0
																																2009	68	150.2	47.6	1.40422	0.8	44.3
	93	65.2	2	4.3	N	17.7	L	69	F	139.1	40.7	21.0	1.24267	N	N	140	86	5.1	78	29	21	31	262	55	86	0.5	395	13.1	39.4	Y	N	2005	70	137.7	40.4	1.22972	0.5	64.3	-1.1
																																2006	71	137.4	41.5	1.24187	0.5	64.6
																																2007	72	137.5	39.0	1.20949	0.5	62.7
	94	53.6	1	6.9	N	7.2	L	66	F	142.0	57.1	28.3	1.45662	N	N	116	75	5.7	93	39	56	25	241	57	131	0.7	431	12.6	39.8	N	N	2005	67	141.0	55.1	1.42738	0.7	52.3	-1.4
																																2006	68	141.2	53.8	1.41442	0.7	51.6
																																2007	69	140.7	53.4	1.40632	0.6	60.5
																																2008	70	140.7	54.0	1.41302	0.8	44.2
																																2009	71	140.2	53.0	1.39822	0.7	50.4
	95	93.2	4	6.3	N	6.0	L	72	M	155.5	63.0	26.0	1.62215	N	N	176	100	5.8	100	25	20	24	206	46	87	0.6	537	17.6	51.5	N	N	2005	73	154.7	63.3	1.61936	0.5	113.1	10.4
																																2006	74	154.6	61.2	1.59556	0.5	111.1
	96	84.9	4	4.7	N	6.7	L	71	F	151.1	67.0	29.3	1.63085	N	N	119	84	5.6	84	22	17	31	227	51	100	0.5	436	13.8	41.3	Y	Y	2005	72	150.1	67.7	1.63021	0.5	84.5	2.9
																																2006	73	150.3	67.5	1.62973	0.4	107.4
																																2007	74	149.9	68.2	1.63322	0.5	84.0
	97	50.3	1	4.8	N	9.2	L	82	F	142.3	38.1	18.8	1.22838	N	N	160	82	5.8	87	19	11	12	193	61	72	0.6	390	11.6	37.2	N	N	2005	83	141.1	37.9	1.21813	0.7	42.0	-16.5
	98	58.0	1	4.2	N	12.6	L	61	F	152.4	57.8	24.9	1.54117	N	N	130	85	4.8	82	24	41	67	188	46	150	0.7	405	12.8	38.0	N	N	2006	63	151.4	55.8	1.51104	0.6	66.7	7.5
	99	64.1	2	2.7	N	13.3	L	68	M	162.3	49.0	18.6	1.50377	Y	N	164	102	5.4	91	32	21	50	159	70	71	0.8	375	13.2	38.9	N	N	2005	69	162.7	47.6	1.48801	0.6	86.6	-1.3
																																2006	70	161.6	47.7	1.48203	0.7	72.5
																																2007	71	162.0	45.9	1.46061	0.8	61.5
																																2008	72	161.8	45.7	1.45660	0.7	70.7
																																2009	73	161.2	44.8	1.44045	0.9	52.9
	100	75.9	3	6.0	N	7.0	L	65	F	147.5	50.6	23.2	1.42234	N	N	161	99	5.8	83	27	17	11	241	64	75	0.5	408	12.2	37.7	N	N	2005	66	147.3	50.1	1.41496	0.5	75.2	-4.1
																																2007	68	145.4	50.6	1.40704	0.5	74.1
																																2008	69	145.1	49.8	1.39604	0.5	73.3
																																2009	70	144.8	48.0	1.37231	0.7	49.6
	101	73.8	3	3.1	N	3.2	L	57	M	166.3	58.1	21.0	1.64546	Y	N	123	74	4.8	81	24	21	32	174	60	110	0.8	492	16.2	46.3	N	N	2006	59	164.5	59.9	1.65384	0.7	85.0	0.2
																																2008	61	167.5	61.7	1.69687	0.8	74.7
																																2009	62	165.5	57.8	1.63612	0.8	71.6
	102	76.3	3	5.9	N	7.5	L	59	F	165.5	62.9	22.9	1.69598	N	N	111	71	5.6	86	16	16	12	202	48	47	0.6	470	12.2	39.4	N	N	2005	60	166.1	62.4	1.69468	0.6	75.8	-1.8
																																2006	61	165.1	54.1	1.58797	0.5	86.3
																																2007	62	165.1	49.4	1.52780	0.5	82.7
																																2008	63	164.9	46.9	1.49314	0.6	65.9
																																2009	64	164.8	47.4	1.49922	0.6	65.9
	103	54.3	1	4.6	N	5.4	L	75	F	142.9	42.8	21.0	1.29458	N	N	126	65	5.7	87	30	22	42	202	42	88	0.6	379	12.0	35.5	N	N	2005	76	143.7	41.0	1.27631	0.6	53.4	-1.7
	104	55.7	1	3.5	N	12.5	L	57	F	138.9	39.6	20.5	1.22700	Y	N	125	85	5.9	78	27	19	23	251	61	87	0.6	470	13.8	40.6	N	N	2005	58	139.0	39.1	1.22103	0.6	55.2	-3.4
																																2007	60	139.5	37.4	1.20062	0.6	53.7
																																2009	62	138.0	36.6	1.18102	0.7	44.2
	105	62.1	2	3.4	N	3.2	L	60	F	152.2	45.3	19.5	1.38822	N	N	98	55	5.5	92	22	13	60	175	60	177	0.6	368	11.9	35.7	N	N	2005	61	151.5	44.4	1.37184	0.6	61.1	-0.9
																																2007	63	151.1	44.6	1.37183	0.6	60.5
	106	69.8	3	5.6	N	6.4	L	54	M	169.5	64.3	22.4	1.74182	Y	N	144	81	5.6	90	18	21	33	204	59	68	0.9	443	13.2	41.5	N	N	2005	55	170.1	64.2	1.74514	0.9	69.5	5.2
																																2006	56	168.4	63.3	1.72211	0.8	77.6
	107	68.1	3	6.7	N	3.6	L	41	F	155.7	62.3	25.7	1.61597	N	N	102	73	5.5	73	20	16	22	187	61	76	0.7	426	13.4	39.2	N	N	2005	42	155.5	62.0	1.61116	0.6	79.9	-0.1
																																2007	44	155.0	64.2	1.63140	0.7	67.4
	108	61.6	2	5.8	N	5.1	L	65	M	165.8	74.0	26.9	1.81965	Y	N	121	74	5.9	106	19	18	31	165	36	152	1.0	415	13.5	40.9	N	N	2007	68	165.9	70.6	1.78388	0.8	76.1	7.9
	109	61.5	2	2.7	N	9.8	L	69	F	154.3	47.5	19.9	1.43063	N	N	114	68	5.2	103	19	11	13	173	51	98	0.6	384	11.8	35.7	N	N	2008	73	154.7	47.8	1.43716	0.6	60.8	-0.4
																																2009	74	154.2	47.2	1.42611	0.6	60.1
	110	95.8	4	4.0	N	3.4	L	38	F	165.4	50.1	18.3	1.53899	N	N	108	68	5.1	80	13	9	12	174	57	45	0.5	415	12.9	39.0	N	N	2005	39	165.1	50.9	1.54735	0.5	95.6	-0.3
																																2006	40	165.8	50.1	1.54169	0.5	94.6
																																2007	41	165.9	51.6	1.56182	0.5	95.2
	111	61.0	2	7.2	N	5.7	L	72	F	147.2	52.0	24.0	1.43682	N	N	122	80	6.0	100	26	22	23	237	34	189	0.6	424	13.4	40.5	N	N	2006	74	147.4	53.9	1.46033	0.6	61.5	0.4
	112	58.4	2	3.9	N	13.6	L	68	M	162.3	53.3	20.2	1.55850	Y	N	104	70	5.1	83	22	13	17	222	50	55	0.9	400	12.7	37.0	N	N	2006	70	161.9	60.4	1.64063	0.8	69.4	-0.3
																																2007	71	162.7	61.3	1.65689	0.9	61.3
																																2008	72	162.6	58.7	1.62592	0.9	60.0
																																2009	73	160.8	57.6	1.59994	1.0	52.4
	113	67.6	2	9.5	A	11.3	L	69	F	142.8	42.4	20.7	1.28877	N	N	129	64	5.7	79	21	15	18	191	67	37	0.5	383	11.5	34.7	N	N	2005	70	143.1	40.8	1.26980	0.5	66.4	-1.0
																																2006	71	141.6	40.3	1.25355	0.5	65.2
																																2007	72	141.9	43.5	1.29628	0.5	67.2
																																2008	73	137.5	41.6	1.24380	0.5	64.2
	114	38.8	1	3.1	N	10.6	L	87	F	154.6	39.3	16.4	1.32178	N	N	118	60	5.8	75	24	12	14	251	46	106	0.8	392	11.6	37.9	N	N	2005	88	154.4	39.5	1.32339	0.8	38.7	-0.3
	115	54.2	1	8.4	A	29.7	L	64	M	167.5	68.1	24.3	1.76956	N	N	147	90	5.9	82	20	24	29	218	42	205	1.1	416	12.0	37.2	N	N	2005	65	167.3	69.9	1.78774	1.1	54.5	11.5
																																2006	66	167.6	69.5	1.78570	0.9	67.5
	116	89.1	4	10.0	A	1.8	L	63	F	156.7	65.1	26.5	1.65411	Y	N	146	89	5.0	75	23	26	15	248	46	122	0.5	451	13.6	41.9	N	N	2005	64	156.4	65.9	1.66041	0.5	89.0	-2.6
																																2006	65	155.9	61.2	1.60527	0.4	109.4
																																2007	66	155.9	61.4	1.60694	0.5	85.4
																																2008	67	156.2	57.5	1.56547	0.6	67.9
																																2009	68	156.5	54.6	1.53354	0.5	80.8
	117	91.6	4	6.6	N	9.0	L	75	F	148.3	48.3	21.9	1.39998	N	N	143	81	5.6	84	22	13	18	176	60	60	0.4	381	11.8	37.1	N	N	2005	76	148.2	47.1	1.38441	0.4	90.2	-1.5
	118	49.0	1	2.7	N	3.7	L	73	F	146.1	47.1	22.1	1.37016	N	N	130	77	5.5	87	18	11	17	232	60	52	0.7	388	12.5	38.1	N	N	2005	74	146.2	46.1	1.35839	0.8	41.8	-14.7
	119	51.7	1	4.4	N	13.1	L	78	F	150.7	53.1	23.4	1.47456	Y	N	122	68	5.7	86	27	19	14	210	46	151	0.7	397	13.0	40.2	N	Y	2005	79	148.8	52.6	1.45520	0.7	50.8	-1.7
	120	64.3	2	2.5	N	7.3	L	66	F	150.0	53.7	23.9	1.47663	N	N	96	65	5.2	84	23	16	10	202	56	94	0.6	403	12.6	38.1	N	N	2006	68	149.2	54.1	1.47556	0.7	53.8	-2.6
																																2007	69	149.0	52.4	1.45426	0.6	62.5
	121	72.1	3	6.3	N	14.9	L	68	F	148.0	45.9	21.0	1.36797	Y	N	168	95	5.8	84	25	18	15	231	59	56	0.5	460	14.4	42.5	Y	N	2005	69	147.5	46.3	1.36966	0.5	71.9	-0.7
																																2006	70	147.0	46.6	1.37005	0.5	71.6
																																2007	71	147.0	45.3	1.35367	0.5	70.5
	122	59.3	2	10.5	A	5.0	L	69	F	149.5	46.0	20.6	1.37928	N	N	169	92	5.6	84	21	14	19	205	47	112	0.6	440	12.8	40.1	Y	N	2005	70	148.9	43.9	1.34823	0.6	57.7	4.2
																																2007	72	148.3	39.9	1.29079	0.5	66.9
	123	40.0	1	5.4	N	9.3	L	74	F	146.3	56.3	26.3	1.47957	N	N	126	78	5.2	76	24	23	16	258	52	93	0.9	401	13.3	41.5	Y	Y	2005	75	145.8	55.4	1.46583	0.9	39.5	-1.3
	124	63.4	2	7.8	N	10.0	L	73	F	147.1	57.4	26.5	1.49769	N	N	129	77	6.1	97	21	17	13	222	59	98	0.6	410	12.6	39.0	N	N	2005	74	147.1	57.1	1.49436	0.7	53.2	-16.1
	125	61.5	2	4.7	N	5.6	L	88	F	150.5	58.4	25.8	1.53393	N	N	151	91	5.0	82	22	13	10	181	44	117	0.6	400	12.5	38.4	Y	N	2005	89	149.1	59.1	1.53131	0.6	61.2	-0.5
	126	92.3	4	8.2	N	4.2	L	62	F	149.9	42.5	18.9	1.33625	N	N	119	78	5.7	83	27	25	46	205	64	47	0.4	480	14.6	44.8	N	N	2005	63	149.3	42.4	1.33104	0.4	91.5	-0.8
																																2006	64	149.2	41.6	1.31966	0.4	90.3
																																2007	65	148.5	42.5	1.32653	0.4	90.4
	127	57.2	1	3.1	N	7.7	L	74	M	163.0	70.0	26.3	1.75537	Y	N	161	94	5.2	81	26	25	35	174	41	107	1.0	499	15.7	46.3	N	N	2005	75	162.8	70.0	1.75381	1.0	57.0	-0.3
	128	65.5	2	4.5	N	4.5	L	64	F	150.8	54.4	23.9	1.49052	Y	N	133	82	5.8	95	18	12	16	193	49	82	0.6	464	13.6	41.2	N	N	2005	65	149.3	53.6	1.47047	0.6	64.3	-0.8
																																2006	66	148.6	55.0	1.48161	0.6	64.5
																																2007	67	149.1	54.1	1.47485	0.6	63.9
	129	90.7	4	5.0	N	3.6	L	64	M	162.0	50.9	19.4	1.52623	N	Y	125	78	5.6	75	15	8	23	202	44	156	0.6	488	15.7	47.1	N	N	2006	66	160.4	47.2	1.46746	0.5	105.5	5.9
																																2007	67	160.9	46.7	1.46413	0.5	104.9
	130	73.6	3	5.0	N	14.9	L	75	M	158.6	53.4	21.2	1.53388	Y	N	169	88	5.1	109	18	16	19	184	59	35	0.7	416	13.6	39.7	Y	N	2005	76	157.3	51.1	1.49649	0.7	71.5	-2.9
	131	74.3	3	4.0	N	10.7	L	70	F	153.4	47.3	20.1	1.42202	Y	N	103	65	5.4	85	25	17	20	194	60	57	0.5	439	13.6	41.8	N	N	2005	71	151.3	48.1	1.41795	0.5	73.8	-5.0
																																2006	72	151.0	45.9	1.38802	0.5	72.0
																																2008	74	150.8	45.1	1.37636	0.6	58.0
	132	32.7	1	8.1	N	14.0	L	74	F	139.1	49.9	25.7	1.35510	Y	N	162	89	6.0	86	26	32	33	249	58	150	1.0	421	12.6	39.0	N	Y	2005	75	138.3	49.5	1.34484	1.0	32.3	-1.2
	133	76.3	3	6.6	N	7.9	L	33	M	165.7	59.1	21.5	1.65310	Y	Y	116	73	5.5	78	14	9	39	159	52	71	0.9	525	17.5	51.9	N	N	2006	35	166.2	62.3	1.69426	0.8	87.4	7.3
	134	57.3	1	4.0	N	15.9	L	66	M	155.5	53.6	22.2	1.51449	Y	N	140	86	5.4	83	46	34	266	170	61	104	0.9	498	18.5	54.5	N	N	2005	67	154.7	53.6	1.50884	1.0	50.6	-1.0
																																2006	68	154.0	51.7	1.48099	1.0	49.5
																																2007	69	154.4	51.5	1.48072	0.8	62.9
																																2008	70	153.9	57.6	1.54987	1.0	51.3
	135	76.6	3	10.6	A	6.5	L	63	F	145.5	51.8	24.4	1.42243	Y	N	138	81	5.5	88	26	24	35	203	52	62	0.5	415	12.6	38.1	Y	N	2005	64	145.7	52.2	1.42851	0.4	97.8	1.3
																																2006	65	145.0	52.3	1.42469	0.5	76.1
																																2007	66	145.1	49.3	1.38947	0.4	94.3
																																2008	67	145.0	51.0	1.40953	0.5	74.6
	136	81.6	4	2.9	N	3.5	L	75	M	164.0	64.3	23.9	1.70066	Y	Y	123	80	5.2	79	30	22	49	171	56	70	0.7	418	14.0	42.4	N	N	2005	76	163.5	59.7	1.64420	0.7	78.6	-3.7
	137	73.8	3	3.8	N	4.7	L	63	M	164.8	63.1	23.2	1.69306	N	Y	123	77	5.7	88	36	37	30	166	43	116	0.8	476	15.4	45.0	N	N	2006	65	163.6	65.7	1.71326	0.7	85.7	-2.2
																																2007	66	163.7	65.4	1.71014	0.8	73.6
																																2008	67	163.8	64.5	1.70140	0.9	64.1
																																2009	68	163.6	64.1	1.69541	0.9	63.6
	138	62.6	2	2.5	N	6.5	L	45	M	167.6	58.9	21.0	1.66442	Y	Y	119	69	6.0	72	22	23	16	186	42	78	1.0	472	14.5	45.4	N	N	2005	46	167.5	58.6	1.66010	0.9	69.6	3.8
																																2006	47	168.2	58.9	1.66874	0.9	69.6
																																2007	48	166.9	59.5	1.66654	0.9	69.0
	139	81.9	4	12.6	A	9.8	L	64	M	159.5	61.1	24.0	1.63093	Y	Y	147	83	6.4	95	18	24	71	188	37	85	0.7	451	14.9	44.6	N	N	2005	65	159.6	61.1	1.63167	0.8	70.5	-2.5
																																2006	66	159.3	59.5	1.61117	0.7	80.2
																																2007	67	160.0	59.7	1.61861	0.7	80.2
																																2009	69	159.1	59.9	1.61430	0.8	68.6
	140	68.1	3	6.0	N	6.0	L	63	F	154.5	56.7	23.8	1.54388	N	N	157	90	5.5	90	20	20	33	261	61	130	0.6	369	11.8	36.6	N	N	2005	64	155.2	56.6	1.54778	0.6	68.0	-0.1
																																2006	65	154.2	58.5	1.56232	0.6	68.3
																																2007	66	154.7	58.5	1.56542	0.6	68.2
																																2009	68	153.6	58.5	1.55791	0.6	67.3
	141	58.3	2	12.4	A	17.3	L	75	F	157.7	63.6	25.6	1.64537	N	N	146	96	5.4	91	29	27	14	223	54	92	0.7	392	12.7	39.5	Y	N	2005	76	157.4	64.8	1.65621	0.7	58.5	0.3
	142	58.0	1	10.9	A	8.4	L	67	F	147.1	44.1	20.3	1.33897	N	N	138	81	5.0	92	19	10	13	186	51	110	0.6	471	14.5	43.1	N	N	2005	68	146.5	44.8	1.34398	0.6	58.0	-1.2
																																2006	69	146.2	42.9	1.31749	0.6	56.6
																																2007	70	146.3	42.2	1.30896	0.6	56.0
	143	70.5	3	5.8	N	8.4	L	44	M	168.7	57.9	20.3	1.66021	Y	N	145	95	4.5	78	27	32	171	222	84	82	0.9	518	16.8	49.3	N	N	2005	45	169.8	58.7	1.67781	0.8	80.5	3.8
																																2006	46	168.2	56.9	1.64442	0.8	78.4
																																2007	47	168.5	56.7	1.64408	0.8	77.9
	144	70.9	3	1.4	N	6.5	L	66	M	168.9	77.0	27.0	1.87567	Y	Y	134	88	5.5	87	33	26	87	179	39	328	0.9	487	15.8	47.7	N	N	2005	67	169.2	75.7	1.86454	0.9	70.2	-4.1
																																2006	68	168.2	76.5	1.86486	0.9	69.9
																																2007	69	168.7	76.8	1.87147	0.9	69.9
																																2008	70	167.6	72.9	1.82232	1.1	54.4
																																2009	71	168.8	76.0	1.86448	1.1	55.4
	145	74.7	3	3.7	N	3.3	L	61	F	147.0	46.9	21.7	1.37379	N	N	107	71	5.2	83	18	13	13	201	51	138	0.5	408	13.1	39.8	N	N	2005	62	146.7	47.9	1.38411	0.6	61.4	-4.8
																																2006	63	146.5	49.1	1.39736	0.5	75.3
																																2007	64	146.4	48.7	1.39121	0.5	74.6
																																2008	65	146.5	47.1	1.37288	0.6	60.0
																																2009	66	146.3	45.7	1.35404	0.7	49.8
	146	63.8	2	5.2	N	3.7	L	70	F	150.9	54.3	23.8	1.49007	N	N	125	73	4.8	76	33	18	20	181	78	53	0.6	388	13.0	39.5	N	N	2005	71	150.7	55.0	1.49676	0.5	77.9	-1.4
																																2006	72	147.5	52.2	1.44129	0.5	74.7
																																2007	73	146.2	52.4	1.43440	0.5	74.1
																																2008	74	146.3	51.3	1.42223	0.7	50.6
	147	63.9	2	5.3	N	86.2	M	59	F	153.0	47.5	20.3	1.42188	N	N	197	105	5.5	86	23	17	13	241	58	129	0.6	407	13.0	39.2	Y	N	2005	60	153.2	47.9	1.42831	0.6	63.9	-0.3
																																2006	61	152.6	48.1	1.42677	0.6	63.5
																																2007	62	153.5	47.9	1.42970	0.6	63.4
	148	62.1	2	4.1	N	4.9	L	71	M	165.9	61.0	22.2	1.67695	Y	N	123	75	4.9	77	22	15	26	214	59	90	0.9	481	15.3	45.8	N	N	2005	72	165.6	59.3	1.65475	0.9	61.0	0.5
																																2006	73	165.0	60.4	1.66335	0.8	69.5
																																2007	74	165.8	57.4	1.63283	0.9	59.7
	149	41.4	1	5.4	N	6.3	L	68	F	140.5	45.5	23.0	1.31246	N	N	122	79	6.0	88	22	14	22	204	55	69	0.8	427	12.3	38.6	Y	N	2005	69	140.9	44.6	1.30405	0.8	40.9	0.4
																																2006	70	140.2	45.8	1.31409	0.7	47.5
																																2007	71	140.8	45.7	1.31694	0.7	47.4
																																2008	72	140.1	45.4	1.30853	0.8	40.6
																																2009	73	139.3	44.5	1.29206	0.8	39.9
	150	62.1	2	2.0	N	9.7	L	72	M	160.6	65.0	25.2	1.68275	Y	N	157	94	6.4	72	22	16	84	232	105	248	0.9	478	14.6	45.8	N	N	2005	73	159.9	65.5	1.68290	0.9	61.8	5.7
																																2006	74	159.1	65.2	1.67353	0.8	69.7
	151	65.5	2	6.1	N	9.6	L	77	F	154.0	59.6	25.1	1.57325	Y	N	162	88	5.8	87	27	21	14	217	66	61	0.6	465	13.3	42.5	Y	N	2005	78	153.5	63.0	1.60700	0.6	66.7	1.8
	152	131.0	4	8.1	N	6.3	L	42	F	161.1	65.8	25.4	1.69534	Y	N	124	72	5.4	72	13	11	15	186	51	64	0.4	472	12.5	38.1	N	N	2005	43	161.1	66.5	1.70298	0.4	130.7	-0.2
	153	55.7	1	4.4	N	4.7	L	53	M	157.7	55.4	22.2	1.55162	Y	N	153	87	5.4	82	32	30	28	194	75	49	1.0	492	15.5	46.6	N	N	2005	54	157.4	54.7	1.54113	0.9	61.7	1.8
																																2006	55	157.0	55.0	1.54187	0.8	69.9
																																2007	56	156.7	52.8	1.51325	1.0	53.4
	154	82.8	4	11.6	A	40.0	M	65	F	154.0	57.6	24.2	1.55060	N	N	123	71	5.6	82	24	31	18	209	46	89	0.5	429	12.8	39.2	N	N	2005	66	154.7	58.9	1.57053	0.4	106.6	11.0
																																2006	67	154.1	50.4	1.46574	0.4	99.0
	155	46.6	1	3.6	N	13.4	L	79	F	149.9	42.4	18.9	1.33491	N	N	123	66	5.6	82	24	19	16	188	62	75	0.7	364	11.2	35.8	Y	N	2005	80	149.1	44.1	1.35215	0.8	40.7	-12.7
	156	55.2	1	2.8	N	4.3	L	70	F	150.1	57.9	25.7	1.52539	N	N	146	84	5.5	94	17	14	25	177	59	116	0.7	436	13.0	40.0	Y	N	2005	71	150.4	59.6	1.54650	0.6	65.9	7.3
																																2007	73	150.3	58.6	1.53468	0.5	79.2
																																2008	74	149.7	57.6	1.51908	0.6	64.0
	157	50.9	1	3.6	N	6.0	L	69	F	147.1	49.1	22.6	1.40151	N	N	116	69	5.7	85	23	25	29	185	50	135	0.7	428	12.7	38.2	N	N	2005	70	146.9	49.3	1.40255	0.6	60.0	-0.2
																																2006	71	145.9	48.2	1.38230	0.7	49.8
																																2007	72	146.6	48.8	1.39381	0.6	59.2
																																2008	73	146.0	47.5	1.37441	0.7	49.1
																																2009	74	145.9	46.8	1.36509	0.7	48.6
	158	53.1	1	5.0	N	9.0	L	74	F	150.3	54.8	24.3	1.49157	N	N	137	72	5.8	91	22	18	18	210	62	59	0.7	356	12.8	38.7	N	Y	2005	75	150.3	55.8	1.50308	0.7	53.3	0.4
	159	54.4	1	3.3	N	5.0	L	75	F	146.7	41.0	19.1	1.29557	N	N	135	79	6.1	123	26	20	23	199	78	79	0.6	401	12.5	39.3	Y	N	2005	76	145.9	40.1	1.27833	0.6	53.5	-1.7
	160	41.2	1	2.6	N	10.3	L	76	F	152.8	57.0	24.4	1.53498	N	N	147	83	5.6	80	29	24	17	213	44	247	0.9	394	12.3	38.1	Y	Y	2005	77	151.9	55.0	1.50539	1.0	35.9	-12.9
	161	66.9	2	3.4	N	5.8	L	50	M	167.7	73.8	26.2	1.83264	Y	N	113	76	5.1	98	18	17	32	196	54	107	1.0	456	14.6	42.8	N	N	2007	53	167.8	72.5	1.81963	0.9	73.3	3.2
	162	75.4	3	2.2	N	23.6	L	86	M	157.0	42.4	17.2	1.38046	Y	N	118	68	5.1	111	31	21	48	186	83	25	0.6	416	13.5	42.3	N	N	2005	87	156.5	42.9	1.38415	0.7	63.6	-15.6
	163	66.3	2	3.0	N	5.2	L	76	F	160.5	56.5	21.9	1.58473	Y	N	145	79	5.5	79	26	16	37	229	48	105	0.6	428	13.8	41.4	N	N	2005	77	159.7	57.1	1.58611	0.6	66.1	-0.3
	164	81.5	4	3.1	N	6.5	L	55	M	163.9	52.1	19.4	1.55450	Y	Y	118	74	5.9	102	34	29	184	195	77	155	0.7	491	15.3	45.3	N	N	2006	57	162.8	52.2	1.54820	0.5	116.1	16.1
																																2007	58	164.2	53.2	1.56982	0.5	117.2
	165	75.1	3	1.9	N	7.8	L	62	M	162.3	66.8	25.3	1.71545	Y	N	120	73	5.8	89	23	15	27	193	41	146	0.8	409	13.5	41.2	N	N	2005	63	162.9	68.7	1.74067	0.8	75.9	-0.5
																																2006	64	162.5	67.5	1.72460	0.8	74.8
																																2007	65	163.1	66.4	1.71663	0.7	85.8
																																2008	66	162.7	66.8	1.71851	0.9	65.0
																																2009	67	162.3	68.0	1.72848	0.8	74.0
	166	60.2	2	3.5	N	4.7	L	66	M	163.2	55.5	20.8	1.59189	Y	N	143	84	5.2	105	20	15	34	165	41	104	0.9	425	13.6	40.4	N	N	2005	67	162.7	52.6	1.55253	1.0	52.1	-2.9
																																2006	68	162.5	52.5	1.54990	0.9	58.1
																																2007	69	162.5	51.7	1.53981	0.9	57.5
																																2008	70	162.2	53.4	1.55904	1.0	51.7
																																2009	71	161.4	52.1	1.53728	1.0	50.7
	167	54.7	1	2.7	N	57.8	M	68	F	150.7	55.3	24.3	1.50023	N	N	123	83	5.7	82	32	36	21	206	45	175	0.7	451	14.2	43.2	N	N	2005	69	150.7	56.0	1.50827	0.7	54.8	-3.1
																																2006	70	150.7	52.3	1.46508	0.6	62.7
																																2007	71	151.0	53.1	1.47610	0.7	53.2
																																2008	72	149.9	52.3	1.45944	0.8	45.2
																																2009	73	150.4	50.8	1.44498	0.8	44.6
	168	42.6	1	23.5	A	206.7	M	81	M	156.0	51.3	21.1	1.48998	Y	N	120	72	5.4	78	24	14	25	173	50	89	1.1	412	13.8	39.4	N	N	2005	82	156.9	49.7	1.47620	1.0	46.7	9.6
	169	58.8	2	5.2	N	8.0	L	64	F	144.5	45.5	21.7	1.33945	N	N	140	77	5.9	77	21	19	19	208	54	62	0.6	438	12.8	39.1	Y	N	2005	65	143.9	45.8	1.33915	0.5	71.5	21.6
	170	45.4	1	4.2	N	5.9	L	67	M	160.0	62.6	24.4	1.65157	Y	N	137	86	5.4	85	31	27	180	198	53	222	1.2	493	15.8	47.3	N	N	2005	68	160.3	67.5	1.70764	1.2	46.7	6.8
																																2006	69	159.4	64.4	1.66704	1.0	55.5
																																2007	70	159.4	64.0	1.66208	0.9	61.8
																																2008	71	159.9	65.5	1.68290	0.9	62.3
																																2009	72	158.8	60.9	1.62347	1.0	53.4
	171	54.5	1	3.1	N	7.7	L	70	M	163.8	59.7	22.3	1.64639	Y	N	134	85	5.6	83	20	16	26	165	47	97	1.0	484	14.9	44.0	Y	N	2005	71	164.2	61.0	1.66447	1.0	54.9	0.5
																																2006	72	163.5	59.2	1.63834	1.0	53.8
																																2007	73	163.7	57.5	1.61961	0.9	59.5
																																2008	74	163.7	58.6	1.63271	1.0	53.2
	172	72.7	3	3.2	N	8.3	L	63	F	147.3	44.8	20.6	1.34929	N	N	116	58	4.9	77	38	29	18	211	46	141	0.5	395	12.3	35.9	N	N	2006	65	146.0	45.7	1.35203	0.5	72.2	-0.2
																																2007	66	147.1	45.7	1.35878	0.5	72.2
	173	71.6	3	2.9	N	5.2	L	71	M	167.5	62.0	22.1	1.70037	Y	N	147	92	4.8	88	16	15	34	162	60	62	0.8	460	15.9	46.0	Y	N	2006	73	167.5	64.6	1.73032	0.8	72.3	0.3
																																2007	74	168.3	64.4	1.73345	0.8	72.1
	174	45.1	1	4.6	N	9.3	L	73	F	153.1	50.6	21.5	1.46129	Y	N	125	77	5.5	84	17	13	19	198	42	89	0.8	437	13.5	39.6	Y	N	2005	74	153.3	50.1	1.45652	0.8	44.8	-0.7
	175	67.1	2	2.7	N	29.2	L	79	M	168.2	56.8	20.0	1.64319	Y	N	137	78	5.6	73	24	11	26	303	39	148	0.8	416	13.1	38.9	N	N	2005	80	171.3	56.7	1.66385	0.8	67.7	0.9
	176	75.1	3	5.2	N	6.0	L	45	F	159.1	54.0	21.3	1.54470	N	N	106	72	5.1	71	19	15	12	342	65	62	0.6	421	12.9	39.2	N	Y	2005	46	159.9	53.9	1.54911	0.6	74.8	7.4
																																2006	47	159.4	54.0	1.54681	0.5	90.6
																																2007	48	158.7	53.5	1.53580	0.5	89.4
	177	52.6	1	2.9	N	6.1	L	45	F	151.9	53.0	23.0	1.48188	Y	N	104	65	5.4	75	17	19	12	151	60	40	0.8	406	12.3	36.7	N	N	2005	46	153.1	56.1	1.52680	0.7	62.3	0.8
																																2006	47	151.9	55.1	1.50656	0.6	72.3
																																2007	48	152.3	53.7	1.49242	0.7	60.2
																																2008	49	152.2	55.3	1.51104	0.8	52.3
																																2009	50	152.0	51.6	1.46581	0.8	50.5
	178	65.9	2	1.9	N	7.2	L	78	M	162.5	57.2	21.7	1.60742	N	Y	157	87	5.8	78	30	26	40	131	45	81	0.8	427	13.9	40.3	Y	N	2005	79	162.9	57.1	1.60909	0.7	76.1	15.5
	179	57.7	1	9.2	N	23.3	L	76	F	145.9	48.1	22.6	1.38108	N	N	135	79	5.9	98	22	20	19	193	45	72	0.6	456	13.5	41.3	Y	N	2005	77	146.5	53.2	1.44581	0.6	60.2	4.3
	180	37.4	1	3.3	N	8.2	L	64	F	147.2	56.7	26.2	1.49064	N	N	134	84	6.1	83	21	10	23	224	47	160	1.0	454	9.9	33.8	N	N	2005	65	147.3	58.8	1.51460	0.9	42.5	1.0
																																2008	68	147.1	58.1	1.50543	0.9	41.7
																																2009	69	146.7	57.6	1.49695	1.0	36.8
	181	51.5	1	3.5	N	7.4	L	67	F	148.3	48.9	22.2	1.40734	N	N	117	73	4.8	96	21	17	12	165	46	71	0.7	381	12.9	36.2	N	N	2005	68	148.9	48.4	1.40532	0.7	51.3	-0.1
																																2006	69	148.0	49.0	1.40650	0.6	60.5
																																2007	70	148.3	48.2	1.39875	0.7	50.6
																																2008	71	148.7	49.1	1.41254	0.7	50.9
																																2009	72	148.2	48.8	1.40543	0.7	50.4
	182	53.1	1	6.2	N	249.9	M	71	M	158.7	59.6	23.7	1.60792	Y	N	156	84	5.0	67	27	35	42	217	53	179	1.0	495	16.5	48.9	Y	N	2005	72	160.3	58.8	1.61038	1.1	47.7	-2.2
																																2006	73	158.8	57.3	1.58197	1.0	51.8
																																2007	74	158.3	57.7	1.58245	1.0	51.6
																																2008	75	157.9	57.9	1.58246	1.1	46.3
	183	69.1	3	3.8	N	4.1	L	66	F	156.8	59.0	24.0	1.58710	N	N	144	81	5.1	81	24	17	12	180	52	105	0.6	418	13.1	39.1	N	N	2005	67	158.1	59.9	1.60694	0.6	69.7	-1.5
																																2006	68	157.0	59.1	1.58971	0.7	58.0
																																2007	69	156.5	59.2	1.58718	0.6	68.2
																																2008	70	156.2	58.4	1.57583	0.7	57.0
																																2009	71	156.9	64.3	1.64696	0.6	70.2
	184	43.5	1	2.4	N	3.7	L	68	F	148.7	46.4	20.9	1.37899	Y	N	158	85	5.5	84	26	15	15	221	45	122	0.8	412	12.9	38.4	N	N	2006	70	148.6	44.7	1.35663	0.8	42.4	-1.0
																																2007	71	149.0	45.2	1.36507	0.8	42.5
																																2008	72	149.1	43.6	1.34561	0.8	41.7
	185	70.7	3	4.5	N	7.2	L	74	M	164.3	64.0	23.7	1.69953	Y	N	162	91	5.8	86	13	13	39	217	57	140	0.8	480	14.9	44.8	N	N	2005	75	164.7	60.0	1.65647	0.8	68.7	-2.8
	186	69.5	3	2.4	N	5.7	L	69	M	162.5	59.6	22.5	1.63574	N	N	172	96	5.5	84	11	9	10	186	63	88	0.8	460	13.9	41.8	N	N	2005	70	163.1	58.7	1.62955	0.8	68.9	0.2
																																2006	71	161.9	58.2	1.61496	0.7	78.7
																																2007	72	162.1	56.8	1.59917	0.7	77.6
																																2008	73	162.3	58.2	1.61785	0.8	67.6
																																2009	74	161.1	58.1	1.60800	0.8	66.9
	187	59.3	2	3.6	N	6.8	L	67	F	145.5	47.2	22.3	1.36731	N	N	163	75	5.1	92	65	45	314	184	49	69	0.6	494	13.6	41.9	N	N	2005	68	143.9	46.8	1.35150	0.7	49.3	-4.4
																																2006	69	142.2	44.5	1.31151	0.6	56.4
																																2007	70	142.7	45.1	1.32236	0.7	47.8
																																2008	71	142.1	46.9	1.34043	0.7	48.3
																																2009	72	141.6	46.0	1.32605	0.7	47.6
	188	67.9	2	2.6	N	3.3	L	43	M	164.7	71.3	26.2	1.78251	Y	N	133	91	5.1	85	21	24	90	234	58	215	1.0	497	15.1	43.5	N	N	2005	44	166.1	71.3	1.79348	0.9	76.2	3.9
																																2006	45	164.6	71.2	1.78066	0.9	75.1
																																2007	46	165.1	72.4	1.79678	0.9	75.4
	189	55.2	1	2.1	N	10.3	L	63	F	150.7	53.7	23.6	1.48162	Y	N	158	85	5.6	78	19	14	16	236	44	279	0.7	456	13.9	43.8	N	N	2005	64	150.3	53.0	1.47055	0.8	47.2	-5.8
																																2006	65	149.8	51.0	1.44321	0.7	53.3
																																2007	66	149.1	52.1	1.45083	0.8	46.1
																																2008	67	149.7	51.2	1.44491	0.9	40.2
	190	79.5	3	25.3	A	11.0	L	56	F	148.3	50.5	23.0	1.42673	Y	N	119	68	5.4	86	20	22	16	162	66	56	0.5	459	14.1	41.6	N	N	2005	57	148.5	50.3	1.42572	0.6	64.7	-5.4
																																2007	59	148.3	52.7	1.45282	0.5	79.7
																																2008	60	148.3	49.3	1.41222	0.7	53.4
	191	50.3	1	7.3	N	13.2	L	74	F	147.1	50.1	23.1	1.41357	N	N	119	64	5.8	76	22	15	23	193	51	170	0.7	408	12.8	38.7	Y	N	2005	75	146.7	49.0	1.39753	0.6	58.7	16.7
	192	61.4	2	6.1	N	17.7	L	77	F	144.4	57.0	27.3	1.47333	N	N	176	91	5.7	92	32	27	50	194	68	56	0.6	406	13.1	41.0	Y	Y	2005	78	145.3	57.9	1.48987	0.6	61.8	0.7
	193	73.0	3	6.2	N	8.6	L	78	M	156.2	55.2	22.6	1.53854	Y	N	150	86	4.8	85	21	12	48	179	57	111	0.7	404	14.6	41.8	N	N	2005	79	155.9	54.3	1.52570	0.7	72.1	-1.2
	194	53.9	1	8.4	N	5.7	L	72	F	151.5	55.0	23.9	1.50252	N	N	148	86	5.4	89	21	20	25	175	46	53	0.7	383	12.4	37.4	Y	N	2005	73	152.3	54.0	1.49655	0.6	63.3	9.6
																																2006	74	151.0	55.9	1.50930	0.6	63.6
	195	74.4	3	3.5	N	5.3	L	62	M	172.2	59.1	19.9	1.69987	Y	N	99	57	5.0	78	23	16	16	176	61	54	0.8	444	14.0	42.1	N	N	2005	63	171.8	61.2	1.72237	0.7	86.9	0.1
																																2007	65	171.0	58.2	1.67966	0.7	84.0
																																2008	66	170.7	58.9	1.68669	0.8	72.5
																																2009	67	170.8	59.2	1.69105	0.8	72.4
	196	57.2	1	4.5	N	10.6	L	78	M	150.4	46.7	20.6	1.39422	Y	Y	141	72	6.0	139	23	14	16	168	58	89	0.8	389	13.0	38.8	N	N	2005	79	150.6	46.2	1.38919	0.7	65.7	14.9
	197	46.6	1	10.7	A	7.4	L	81	F	142.7	46.9	23.0	1.34454	N	N	158	74	5.4	90	24	17	17	206	42	129	0.7	456	14.3	41.7	N	Y	2005	82	144.0	47.6	1.36195	0.6	55.7	19.5
	198	47.0	1	3.2	N	6.3	L	79	M	161.7	46.7	17.9	1.46940	Y	N	155	76	5.6	80	27	14	28	164	46	52	1.0	376	12.6	37.3	Y	N	2005	80	161.9	48.1	1.48930	1.0	47.5	1.1
	199	64.1	2	7.0	N	20.8	L	77	F	153.4	35.6	15.1	1.26025	N	N	142	70	5.6	99	25	18	49	207	74	32	0.5	406	13.1	38.9	Y	N	2005	78	151.9	35.8	1.25428	0.5	63.5	-0.9
	200	63.5	2	6.4	N	19.5	L	60	F	147.4	50.3	23.1	1.41806	N	N	160	104	5.6	82	24	26	29	197	53	49	0.6	457	14.1	41.7	N	N	2005	61	147.1	50.1	1.41357	0.6	63.0	-3.2
																																2006	62	147.1	50.8	1.42193	0.6	63.0
																																2007	63	147.1	51.0	1.42371	0.6	62.8
																																2008	64	147.1	49.9	1.41117	0.7	52.4
																																2009	65	147.0	50.3	1.41527	0.7	52.3
	201	53.3	1	13.1	A	6.9	L	76	F	149.1	57.0	25.6	1.50794	N	Y	134	83	6.2	108	16	15	27	180	55	52	0.7	456	14.3	42.9	Y	Y	2005	77	149.9	58.8	1.53394	0.6	63.9	19.9
	202	44.3	1	5.7	N	11.9	L	66	F	152.8	45.4	19.4	1.39349	N	N	98	59	5.5	78	16	10	13	224	48	131	0.8	445	13.0	40.8	N	N	2005	67	152.3	44.8	1.38235	0.7	50.6	0.3
																																2006	68	151.8	43.8	1.36589	0.7	49.8
																																2007	69	152.2	43.4	1.36317	0.8	42.8
	203	55.7	1	4.6	N	25.5	L	69	F	150.9	58.1	25.5	1.53353	Y	N	170	81	5.5	84	16	13	15	208	59	93	0.7	403	12.3	38.3	Y	N	2005	70	151.5	57.1	1.52664	0.7	55.2	-3.3
																																2006	71	150.8	56.1	1.51014	0.7	54.4
																																2007	72	151.2	55.6	1.50672	0.7	54.1
																																2008	73	150.3	55.6	1.50078	0.8	46.3
																																2009	74	149.8	55.1	1.49143	0.8	45.9
	204	62.9	2	3.7	N	9.7	L	75	F	154.7	52.8	22.0	1.49922	N	N	125	74	5.0	78	26	18	14	233	39	120	0.6	400	12.4	38.3	Y	Y	2005	76	153.9	52.3	1.48757	0.6	62.2	-1.1
	205	65.5	2	4.2	N	8.7	L	52	M	168.7	71.5	25.1	1.81595	Y	Y	128	78	5.4	81	23	26	64	236	39	164	1.0	439	14.8	44.3	N	N	2005	53	169.1	70.3	1.80604	0.9	72.7	1.8
																																2007	55	169.1	71.4	1.81799	0.8	82.4
																																2008	56	169.1	71.3	1.81691	0.9	72.0
																																2009	57	169.0	72.0	1.82369	1.0	64.1
	206	89.1	4	8.0	N	9.4	L	64	F	143.5	43.1	20.9	1.30238	Y	N	152	74	5.4	82	18	12	10	195	58	50	0.4	398	12.1	37.3	Y	N	2005	65	142.7	42.7	1.29198	0.4	88.0	-5.7
																																2006	66	143.0	45.0	1.32312	0.4	89.8
																																2007	67	142.7	43.9	1.30729	0.5	69.2
	207	76.3	3	9.3	N	24.4	L	71	F	137.1	34.6	18.4	1.14769	N	N	124	61	6.3	81	24	16	12	226	74	54	0.4	432	12.2	38.3	N	N	2005	72	138.8	36.1	1.17907	0.4	78.0	-4.4
																																2006	73	133.0	31.9	1.08460	0.4	71.5
																																2007	74	137.1	35.2	1.15541	0.4	75.9
																																2008	75	134.7	33.3	1.11480	0.5	57.1
	208	64.7	2	4.1	N	8.5	L	59	F	148.3	51.6	23.4	1.43986	Y	N	114	79	5.8	92	19	19	18	220	43	156	0.6	417	12.4	37.0	Y	Y	2005	60	148.7	52.4	1.45214	0.6	65.0	0.2
																																2007	62	148.4	54.0	1.46867	0.6	65.1
	209	79.6	3	4.4	N	6.7	L	70	F	154.6	54.8	22.9	1.52239	Y	N	115	70	5.5	82	25	21	14	190	57	130	0.5	390	12.3	37.3	N	N	2005	71	154.3	55.5	1.52847	0.6	65.2	-0.2
																																2006	72	154.6	55.3	1.52827	0.5	79.2
																																2007	73	153.9	54.3	1.51149	0.5	78.0
	210	76.9	3	4.2	N	9.7	L	62	F	156.4	73.0	29.8	1.73420	Y	N	163	96	5.6	88	20	18	18	232	50	150	0.6	423	13.1	40.5	N	N	2005	63	155.1	74.0	1.73374	0.6	76.5	-3.7
																																2006	64	155.3	72.8	1.72334	0.5	92.4
																																2007	65	154.3	72.5	1.71228	0.7	63.3
																																2008	66	154.1	72.8	1.71368	0.7	63.0
																																2009	67	153.8	74.3	1.72616	0.7	63.2
	211	58.2	2	10.4	A	5.2	L	81	F	148.2	49.8	22.6	1.41760	N	N	153	81	6.1	96	18	12	15	211	53	90	0.6	474	13.5	42.5	Y	N	2005	82	147.9	48.3	1.39724	0.6	57.2	-1.7
	212	58.2	2	3.6	N	6.3	L	75	M	159.1	43.1	17.0	1.40356	Y	Y	116	68	5.2	75	31	16	49	149	44	75	0.8	447	15.5	44.8	N	N	2005	76	157.5	43.6	1.40016	0.7	66.9	14.9
	213	48.0	1	3.1	N	4.9	L	75	F	138.7	50.0	25.9	1.35342	N	N	116	74	5.8	92	20	8	19	251	57	92	0.7	444	14.1	42.0	N	N	2005	76	138.9	50.6	1.36173	0.7	48.1	0.2
	214	73.8	3	7.7	N	17.7	L	67	M	159.1	49.6	19.6	1.48990	Y	Y	151	84	5.7	83	66	53	257	107	39	118	0.7	459	16.1	46.5	Y	Y	2005	68	160.0	49.6	1.49600	0.7	73.8	-3.9
																																2006	69	159.5	49.5	1.49133	0.8	63.3
																																2008	71	159.5	47.5	1.46542	0.8	61.7
																																2009	72	159.4	47.1	1.45950	0.8	61.2
	215	60.0	2	6.1	N	18.0	L	77	F	157.0	46.9	19.0	1.44093	N	N	101	64	5.5	105	21	17	11	159	59	80	0.6	423	12.8	39.0	N	N	2005	78	157.1	46.0	1.42977	0.6	59.3	-1.2
	216	59.9	2	5.2	N	9.8	L	63	M	161.6	71.0	27.2	1.75498	N	Y	106	62	5.4	70	20	16	18	172	40	83	1.0	418	13.4	39.3	N	N	2007	66	160.9	72.4	1.76404	1.0	59.4	-1.6
																																2009	68	160.8	74.9	1.78887	1.1	53.8
	217	61.4	2	7.6	N	6.3	L	64	F	145.5	49.8	23.5	1.39883	N	N	119	77	5.4	75	31	23	13	213	34	120	0.6	378	12.0	35.4	N	N	2005	65	146.4	50.6	1.41465	0.6	61.9	0.7
																																2006	66	144.7	53.0	1.43062	0.6	62.3
	218	46.7	1	11.1	A	38.0	M	67	F	144.3	40.6	19.5	1.27485	N	N	131	86	5.9	79	25	18	12	221	62	90	0.7	381	12.2	36.0	Y	N	2005	68	145.3	41.4	1.29192	0.7	47.1	-3.4
																																2006	69	143.1	44.2	1.31374	0.7	47.7
																																2008	71	142.5	43.1	1.29579	0.8	40.3
																																2009	72	138.2	39.1	1.21593	0.8	37.7
	219	56.7	1	7.9	N	46.7	M	71	F	146.5	64.9	30.2	1.57327	N	N	132	79	5.8	78	35	39	30	201	66	132	0.7	424	12.8	38.6	Y	N	2005	72	147.0	64.3	1.57095	0.6	66.7	6.1
																																2006	73	146.5	66.1	1.58557	0.6	67.1
																																2007	74	146.7	63.8	1.56290	0.6	65.9
	220	49.9	1	7.1	N	12.1	L	72	F	148.0	47.7	21.8	1.39052	Y	N	153	95	5.5	73	25	16	18	218	49	94	0.7	412	12.6	38.0	Y	N	2005	73	147.5	47.1	1.37967	0.6	58.4	8.8
																																2006	74	147.0	47.4	1.37999	0.6	58.1
	221	67.3	2	8.4	A	22.5	L	76	M	152.7	46.6	20.0	1.40836	Y	N	145	81	5.0	85	69	54	53	134	45	59	0.7	393	13.0	37.3	Y	N	2005	77	153.5	46.2	1.40854	0.8	58.0	-13.8
	222	79.0	3	9.1	N	7.7	L	73	F	140.4	36.8	18.7	1.19865	Y	N	133	71	5.1	87	17	14	25	146	52	70	0.4	330	10.8	32.5	N	N	2005	74	141.8	35.9	1.19467	0.5	61.4	-22.3
	223	74.9	3	4.0	N	15.0	L	72	F	146.0	53.5	25.1	1.44568	N	N	145	87	5.2	75	25	16	37	166	57	48	0.5	424	13.3	39.7	N	N	2005	73	145.8	51.4	1.41987	0.4	93.6	0.5
																																2006	74	144.4	52.2	1.41926	0.5	73.0
	224	93.5	4	5.5	N	3.9	L	41	M	175.3	74.1	24.1	1.89575	Y	Y	127	75	5.5	86	24	33	151	214	51	141	0.8	513	15.9	46.5	N	N	2007	44	175.3	78.3	1.94069	0.6	128.5	12.5
	225	47.8	1	2.8	N	12.3	L	78	F	157.0	58.0	23.5	1.57707	N	N	145	89	6.2	75	21	15	14	165	52	72	0.8	403	11.6	36.9	Y	N	2005	79	157.2	58.4	1.58314	0.8	47.8	0.0
	226	59.7	2	2.4	N	3.9	L	51	F	159.1	51.0	20.1	1.50763	Y	N	124	80	5.2	71	23	22	19	232	59	95	0.7	481	14.6	42.4	N	N	2005	52	159.8	51.9	1.52372	0.6	71.0	5.8
																																2006	53	158.0	50.3	1.49128	0.6	69.2
																																2007	54	158.6	51.3	1.50732	0.6	69.5
	227	64.2	2	6.2	N	21.0	L	73	F	136.4	42.2	22.7	1.24413	N	N	160	82	5.1	77	36	29	19	209	46	145	0.5	422	13.2	38.8	Y	N	2005	74	135.8	40.5	1.21867	0.5	62.7	-2.3
	228	42.7	1	47.7	A	48.0	M	78	M	161.1	47.4	18.2	1.47474	N	N	87	50	5.7	100	14	10	26	140	40	44	1.1	302	10.1	30.4	N	N	2005	79	161.0	47.9	1.48067	1.2	38.8	-9.1
	229	71.1	3	6.0	N	11.3	L	67	F	147.1	44.5	20.6	1.34412	N	N	110	67	5.0	78	26	15	12	168	48	84	0.5	377	11.7	35.6	N	N	2005	68	146.3	42.6	1.31422	0.4	88.4	-0.2
																																2006	69	144.2	40.7	1.27554	0.4	85.4
																																2007	70	144.1	38.7	1.24720	0.5	65.2
	230	64.5	2	5.2	N	11.1	L	68	F	149.1	55.7	25.1	1.49323	Y	N	136	73	5.5	90	40	40	15	217	73	132	0.6	431	13.4	40.5	N	N	2005	69	149.0	55.9	1.49478	0.6	64.3	-1.2
																																2007	71	148.0	53.4	1.45885	0.6	62.2
	231	53.5	1	5.0	N	7.4	L	69	F	152.2	35.1	15.1	1.24558	N	N	117	72	5.6	76	24	14	17	231	74	60	0.6	405	12.6	39.1	N	N	2005	70	151.1	37.1	1.26858	0.5	66.3	0.0
																																2006	71	151.0	35.5	1.24443	0.5	64.8
																																2007	72	150.3	35.9	1.24617	0.6	52.9
																																2009	74	149.5	35.3	1.23250	0.6	51.9
	232	55.3	1	4.1	N	13.4	L	65	F	143.1	60.1	29.3	1.49702	Y	N	135	76	4.8	87	22	11	19	228	51	95	0.7	356	11.5	34.0	N	N	2005	66	143.2	63.4	1.53219	0.8	48.7	2.5
																																2006	67	139.4	57.6	1.44257	0.7	52.8
																																2007	68	138.3	56.1	1.41777	0.6	61.2
	233	64.5	2	12.2	A	10.0	L	62	F	153.5	49.8	21.1	1.45418	Y	N	95	54	5.6	108	20	12	25	197	59	126	0.6	398	11.9	36.8	N	N	2005	63	154.2	48.9	1.44772	0.6	63.9	-3.5
																																2006	64	153.2	46.9	1.41556	0.6	62.2
																																2007	65	153.1	47.8	1.42636	0.6	62.4
																																2008	66	152.8	49.5	1.44565	0.7	53.2
																																2009	67	153.5	48.2	1.43413	0.7	52.5
	234	50.7	1	7.5	N	50.1	M	74	F	146.5	51.3	23.9	1.42363	N	N	157	98	5.8	90	25	17	19	172	51	105	0.7	433	13.1	39.9	Y	Y	2005	75	148.2	51.1	1.43321	0.7	50.8	0.2
	235	92.6	4	7.0	N	10.3	L	33	M	167.6	67.5	24.0	1.76368	Y	Y	114	82	4.9	80	25	40	35	173	41	154	0.8	499	16.3	46.5	N	N	2005	34	167.4	69.2	1.78088	0.9	81.5	-12.0
	236	69.3	3	10.0	A	18.8	L	73	M	150.7	49.6	21.8	1.43245	N	Y	107	69	5.0	74	20	14	22	144	35	79	0.7	430	13.8	42.8	N	N	2005	74	149.9	48.7	1.41587	0.8	58.9	-15.0
	237	57.4	1	6.6	N	14.2	L	65	M	155.4	53.5	22.1	1.51258	N	N	145	95	5.7	78	27	21	25	158	35	72	0.9	457	13.3	41.1	N	N	2006	67	154.8	53.2	1.50474	1.0	50.5	-7.0
																																2007	68	153.7	54.7	1.51478	1.1	45.6
																																2008	69	154.2	53.7	1.50649	1.2	41.1
	238	80.6	4	3.4	N	5.9	L	61	F	152.7	52.6	22.6	1.48275	Y	N	114	68	5.7	86	15	12	17	280	44	206	0.5	462	13.2	42.0	N	N	2005	62	152.4	47.4	1.41656	0.6	62.8	-5.4
																																2006	63	152.2	48.7	1.43158	0.5	77.1
																																2007	64	151.5	47.9	1.41680	0.6	62.2
																																2008	65	152.5	50.3	1.45346	0.6	63.6
	239	42.9	1	8.5	N	7.0	L	82	F	143.5	38.5	18.6	1.24138	Y	N	152	74	6.0	96	20	12	20	240	75	75	0.7	430	13.0	39.8	N	N	2005	83	143.9	39.6	1.25887	0.7	43.4	1.2
	240	55.7	1	6.3	N	10.2	L	65	F	143.0	41.1	20.1	1.27312	N	N	160	96	5.5	74	29	18	17	198	50	112	0.6	422	13.1	40.1	Y	N	2005	66	141.7	40.5	1.25683	0.6	54.7	-2.4
																																2006	67	141.7	40.2	1.25287	0.6	54.3
																																2007	68	140.3	41.0	1.25434	0.6	54.1
																																2008	69	141.5	39.8	1.24628	0.6	53.6
																																2009	70	140.4	40.8	1.25239	0.7	45.3
	241	42.4	1	12.4	A	16.9	L	80	F	142.2	52.6	26.0	1.40811	N	N	170	80	6.0	90	37	31	37	234	67	118	0.8	412	13.4	40.9	Y	N	2005	81	143.5	52.5	1.41629	1.0	33.3	-21.5
	242	75.4	3	5.3	N	9.6	L	66	F	141.3	54.1	27.0	1.41850	N	N	132	82	4.9	78	27	24	59	186	44	129	0.5	505	15.4	45.4	N	N	2005	67	141.9	53.6	1.41726	0.5	75.0	-5.3
																																2006	68	141.0	54.7	1.42297	0.5	75.0
																																2007	69	141.7	55.6	1.43802	0.6	61.8
																																2008	70	141.5	55.4	1.43435	0.7	51.9
																																2009	71	141.0	55.1	1.42738	0.6	60.9
	243	71.8	3	6.3	N	20.8	L	77	F	143.4	52.1	25.3	1.41098	Y	N	128	74	5.8	83	57	78	46	173	39	91	0.5	359	11.5	34.8	Y	N	2005	78	142.9	53.5	1.42336	0.5	72.1	0.4
	244	50.1	1	5.8	N	4.6	L	55	F	150.3	55.1	24.3	1.49503	N	N	149	84	5.7	85	18	16	16	292	67	111	0.8	434	12.5	39.2	N	N	2006	57	149.6	54.4	1.48191	0.7	56.9	0.7
																																2007	58	149.5	53.4	1.46897	0.8	48.5
	245	64.3	2	7.9	N	6.8	L	70	F	149.1	56.4	25.3	1.50117	Y	N	142	89	5.7	90	22	16	21	191	45	179	0.6	425	12.6	39.5	N	Y	2005	71	147.9	56.1	1.48903	0.6	63.5	-4.7
																																2006	72	148.1	54.9	1.47685	0.6	62.7
																																2007	73	146.9	54.8	1.46646	0.7	52.4
																																2008	74	147.7	56.8	1.49543	0.7	53.2
	246	67.6	2	5.6	N	6.2	L	56	F	149.4	54.4	24.4	1.48047	Y	N	110	66	6.4	84	38	40	40	193	48	261	0.6	480	14.3	43.7	N	N	2005	57	149.5	53.7	1.47306	0.5	81.7	-1.8
																																2006	58	149.2	49.4	1.41965	0.6	64.1
																																2007	59	149.1	52.9	1.46027	0.6	65.7
	247	73.5	3	6.7	N	8.9	L	69	M	146.7	38.7	18.0	1.26417	N	Y	111	75	5.5	67	25	19	13	143	47	53	0.6	481	14.7	44.9	N	N	2005	70	146.4	37.9	1.25114	0.6	72.5	-1.4
																																2007	72	146.1	36.3	1.22587	0.6	70.4
	248	103.9	4	5.6	N	10.8	L	70	F	134.2	35.1	19.4	1.13695	N	N	145	81	4.8	79	18	8	13	150	43	42	0.3	368	11.2	34.1	N	N	2005	71	135.7	36.1	1.15992	0.3	105.6	1.6
	249	81.9	4	3.1	N	4.5	L	56	M	170.2	70.5	24.3	1.81674	Y	Y	134	88	5.0	64	25	28	26	181	49	41	0.8	501	16.0	47.3	N	N	2005	57	169.7	69.9	1.80629	0.9	71.2	-4.0
																																2006	58	170.7	70.2	1.81731	0.9	71.3
																																2007	59	169.5	69.0	1.79428	0.9	70.1
																																2008	60	169.9	69.1	1.79901	0.9	69.9
	250	91.0	4	6.4	N	7.0	L	68	M	161.2	53.8	20.7	1.55700	Y	N	125	83	5.4	76	29	17	19	169	51	59	0.6	477	13.5	41.7	N	N	2005	69	161.2	53.1	1.54836	0.6	90.1	-4.8
																																2006	70	161.0	53.3	1.54944	0.6	89.8
																																2007	71	160.9	52.5	1.53882	0.6	88.8
																																2008	72	161.2	53.3	1.55083	0.8	65.1
	251	75.5	3	9.0	N	17.6	L	66	F	147.3	50.6	23.3	1.42095	N	N	170	96	5.8	85	27	21	22	207	47	143	0.5	429	13.6	40.9	N	N	2005	67	146.8	50.2	1.41267	0.5	74.8	-3.5
																																2006	68	146.5	51.0	1.42009	0.5	74.8
																																2007	69	146.4	49.5	1.40149	0.5	73.5
																																2008	70	146.7	49.9	1.40838	0.6	60.3
	252	69.8	3	4.7	N	4.7	L	63	M	164.3	55.6	20.6	1.60089	Y	N	138	86	5.4	70	23	20	72	166	49	84	0.8	510	15.3	46.8	N	N	2005	64	164.1	54.8	1.58965	0.7	79.8	1.2
																																2006	65	163.5	56.1	1.60131	0.7	80.1
																																2007	66	163.5	56.6	1.60676	0.8	69.1
	253	77.9	3	3.2	N	9.9	L	62	F	149.9	50.6	22.5	1.43909	Y	N	150	89	5.6	89	18	14	15	202	71	58	0.5	455	13.5	41.9	N	N	2005	63	150.0	51.1	1.44581	0.5	77.9	-2.7
																																2006	64	149.4	53.8	1.47351	0.5	79.0
																																2007	65	149.6	51.8	1.45079	0.5	77.5
																																2009	67	149.1	52.6	1.45733	0.6	63.2
	254	87.5	4	6.3	N	28.9	L	68	F	142.3	43.6	21.5	1.30083	Y	N	160	89	5.0	81	30	25	21	141	49	89	0.4	408	11.4	37.3	N	N	2006	70	141.0	43.5	1.29095	0.4	86.1	-4.2
																																2007	71	142.3	43.7	1.30147	0.4	86.5
																																2008	72	141.9	44.6	1.31075	0.5	68.0
																																2009	73	140.7	44.4	1.30022	0.5	67.1
	255	72.1	3	12.5	A	12.6	L	73	M	157.5	50.6	20.4	1.49162	Y	N	136	83	5.2	82	28	17	33	159	67	26	0.7	493	14.8	44.3	N	N	2005	74	157.2	51.1	1.49580	0.7	72.0	-0.1
	256	66.1	2	9.0	N	7.5	L	61	F	144.7	57.8	27.6	1.48431	N	N	121	83	5.5	87	37	36	23	172	60	54	0.6	378	10.8	34.5	N	N	2007	64	144.1	57.8	1.47930	0.6	65.0	-0.5
																																2009	66	143.5	57.9	1.47646	0.6	64.3
	257	76.7	3	7.8	N	9.3	L	66	F	149.5	51.2	22.9	1.44351	N	N	147	85	5.8	78	25	18	14	188	39	137	0.5	369	11.1	34.8	N	Y	2006	68	149.2	51.3	1.44261	0.6	62.3	-10.0
																																2007	69	149.3	53.2	1.46579	0.7	53.2
	258	70.3	3	9.3	N	8.8	L	72	F	152.2	42.9	18.5	1.35647	N	N	163	84	5.2	83	20	12	11	248	86	73	0.5	440	13.7	42.1	N	N	2005	73	152.7	42.8	1.35835	0.5	70.1	-0.9
																																2006	74	151.8	42.0	1.34174	0.5	69.0
	259	73.6	3	12.3	A	28.9	L	63	M	161.7	64.7	24.7	1.68778	Y	N	113	79	5.9	114	20	19	60	164	38	135	0.8	463	14.9	44.1	N	N	2007	66	161.5	63.6	1.67346	0.8	72.0	-3.3
																																2008	67	161.5	65.1	1.69069	1.0	56.7
																																2009	68	161.1	66.2	1.69971	0.9	63.7
	260	52.3	1	7.9	N	4.9	L	91	F	152.3	40.0	17.2	1.31734	N	N	190	101	5.1	91	26	17	12	196	75	51	0.6	347	11.1	33.3	N	N	2005	92	152.8	40.8	1.33164	0.6	52.7	0.8
	261	74.7	3	6.2	N	8.7	L	68	F	158.2	44.6	17.8	1.41827	N	N	120	75	5.1	87	19	15	14	184	61	61	0.5	420	12.9	40.4	N	N	2005	69	158.9	44.3	1.41874	0.5	74.5	-4.1
																																2006	70	158.5	41.8	1.38162	0.5	72.2
																																2007	71	157.8	41.8	1.37719	0.5	71.7
																																2008	72	157.4	42.5	1.38440	0.6	58.8
																																2009	73	156.8	43.2	1.39019	0.6	58.8
	262	75.3	3	3.5	N	5.8	L	51	F	152.7	39.7	17.0	1.31564	N	N	122	82	5.2	76	20	14	11	181	65	63	0.5	471	13.9	42.4	N	N	2005	52	152.5	40.3	1.32279	0.5	75.3	-3.6
																																2006	53	151.8	40.3	1.31839	0.5	74.6
																																2007	54	151.9	41.3	1.33214	0.5	75.0
																																2008	55	151.7	41.6	1.33566	0.6	61.3
																																2009	56	151.4	40.2	1.31448	0.6	60.0
	263	79.0	3	6.2	N	13.5	L	74	M	162.7	59.9	22.6	1.64070	Y	N	137	80	6.2	90	30	30	176	205	67	71	0.7	453	14.7	43.9	N	N	2005	75	163.4	59.2	1.63761	0.6	93.0	17.7
	264	43.7	1	6.0	N	95.6	M	69	F	145.5	49.3	23.3	1.39284	Y	N	151	87	5.6	87	21	13	36	227	86	67	0.8	405	13.5	40.8	Y	Y	2005	70	145.6	49.1	1.39113	0.8	43.5	-0.5
	265	64.4	2	6.7	N	9.4	L	84	F	143.0	43.0	21.0	1.29780	N	N	148	76	6.0	89	23	15	20	195	45	117	0.5	463	11.9	38.1	Y	N	2005	85	144.2	41.6	1.28745	0.5	63.6	-1.2
	266	69.9	3	7.7	N	6.4	L	62	F	154.7	59.4	24.8	1.57618	N	N	108	73	5.6	70	22	15	40	228	80	62	0.6	415	13.7	40.2	N	Y	2005	63	155.1	57.0	1.55170	0.6	68.5	-3.7
																																2006	64	154.2	53.0	1.49811	0.6	65.8
																																2007	65	154.8	53.2	1.50414	0.6	65.8
																																2009	67	154.6	52.7	1.49731	0.7	54.8
	267	58.5	2	13.2	A	21.2	L	63	M	168.0	62.7	22.2	1.71220	Y	N	145	85	5.6	71	41	68	560	207	47	74	1.0	469	14.8	44.9	Y	N	2005	64	167.0	62.8	1.70596	1.0	58.0	-3.2
																																2006	65	166.6	65.5	1.73374	1.0	58.7
																																2007	66	166.4	65.2	1.72885	0.9	65.4
																																2008	67	165.6	60.8	1.67242	1.2	46.0
																																2009	68	166.1	62.0	1.69005	1.2	46.2
	268	64.0	2	5.8	N	5.6	L	62	F	152.3	49.6	21.4	1.44346	N	N	107	65	5.4	70	25	18	40	161	56	46	0.6	420	13.5	40.6	N	N	2005	63	152.5	50.4	1.45469	0.6	64.2	-0.6
																																2006	64	152.0	48.8	1.43147	0.6	62.9
																																2007	65	152.3	49.6	1.44346	0.6	63.1
	269	56.1	1	8.6	N	10.5	L	66	F	141.3	43.2	21.6	1.28914	N	N	137	76	5.5	85	17	14	44	179	59	69	0.6	423	13.2	39.6	Y	Y	2005	67	141.8	42.2	1.27964	0.5	67.7	-3.3
																																2006	68	141.0	41.2	1.26148	0.6	54.5
																																2007	69	141.6	38.5	1.22876	0.6	52.8
																																2008	70	141.5	38.6	1.23017	0.6	52.7
																																2009	71	141.0	37.3	1.20928	0.7	43.6
	270	60.2	2	8.6	A	40.9	M	73	M	157.5	46.6	18.8	1.44032	Y	N	164	96	5.1	74	29	19	220	162	46	57	0.8	493	16.4	48.7	Y	N	2005	74	158.0	48.3	1.46578	0.7	70.6	17.3
	271	57.2	1	9.4	N	26.5	L	73	F	144.0	46.8	22.6	1.35218	N	N	150	71	5.7	69	20	10	16	220	48	60	0.6	389	11.3	35.1	N	N	2005	74	143.0	44.1	1.31181	0.6	55.3	-3.3
	272	59.9	2	3.0	N	3.8	L	69	M	151.5	47.5	20.7	1.41176	Y	N	162	86	5.9	87	30	22	62	179	73	38	0.8	382	12.1	35.8	N	N	2009	74	151.5	47.2	1.40796	0.8	58.6	-0.4
	273	70.2	3	9.0	N	32.0	M	79	F	139.9	52.6	26.8	1.39156	N	Y	133	69	6.1	88	21	17	18	180	64	100	0.5	407	13.2	40.3	Y	Y	2005	80	140.4	53.5	1.40526	0.5	70.7	0.7
	274	90.3	4	3.4	N	9.2	L	67	M	159.0	53.6	21.2	1.53913	Y	Y	148	82	5.0	72	53	48	47	160	68	46	0.6	458	15.3	45.5	N	N	2005	68	158.7	54.9	1.55275	0.6	90.7	-2.1
																																2006	69	159.0	52.8	1.52932	0.5	108.6
																																2007	70	158.2	53.6	1.53290	0.6	88.8
																																2008	71	158.0	53.9	1.53574	0.7	74.9
	275	82.6	4	5.2	N	16.9	L	64	F	142.4	64.9	32.0	1.54122	Y	Y	130	80	5.4	82	23	18	31	221	87	99	0.5	445	13.9	42.1	N	Y	2005	65	142.3	65.3	1.54446	0.5	82.5	-0.1
																																2006	66	141.9	64.8	1.53629	0.5	81.7
																																2007	67	142.3	67.0	1.56143	0.4	105.5
																																2008	68	141.5	68.6	1.57073	0.6	67.8
	276	89.8	4	4.1	N	6.9	L	38	M	169.1	68.1	23.8	1.78180	Y	Y	115	70	4.9	80	21	17	50	211	114	90	0.8	443	14.8	43.6	N	N	2005	39	169.5	70.8	1.81459	0.7	105.0	10.9
																																2006	40	169.7	71.7	1.82592	0.7	104.9
																																2007	41	169.5	69.4	1.79870	0.6	121.5
	277	66.9	2	7.7	N	4.5	L	71	F	150.3	61.8	27.4	1.56975	N	N	131	68	6.1	80	20	14	22	201	58	63	0.6	405	12.9	39.5	N	N	2005	72	149.9	63.4	1.58384	0.5	82.1	1.4
																																2006	73	150.2	62.7	1.57867	0.6	66.8
	278	55.8	1	4.8	N	4.8	L	57	M	167.0	53.0	19.0	1.58728	Y	N	127	85	4.9	77	25	26	58	176	51	94	1.0	554	16.6	50.1	N	N	2005	58	166.9	53.1	1.58786	1.0	55.5	-0.2
																																2008	61	165.9	54.2	1.59479	1.0	55.0
																																2009	62	166.0	56.2	1.62025	1.0	55.6
	279	58.6	2	9.1	N	4.1	L	58	F	146.7	41.1	19.1	1.29691	N	N	148	90	5.5	85	23	17	23	229	52	76	0.6	425	12.3	38.2	N	N	2005	59	146.3	40.7	1.28898	0.7	49.0	-1.8
																																2006	60	145.8	35.7	1.21611	0.6	54.4
																																2007	61	145.9	35.3	1.21091	0.6	53.9
																																2008	62	145.9	35.5	1.21382	0.6	53.8
																																2009	63	146.2	36.3	1.22719	0.6	54.2
	280	54.1	1	4.7	N	27.8	L	80	M	161.1	65.8	25.4	1.69534	Y	N	131	77	5.8	75	27	24	26	155	49	166	1.0	494	15.3	46.1	Y	N	2005	81	162.2	65.5	1.70042	0.9	60.6	12.0
	281	50.7	1	7.0	N	5.2	L	81	M	162.4	56.4	21.3	1.59711	N	N	136	70	5.5	80	24	16	49	190	66	42	1.0	395	12.9	38.2	Y	N	2005	82	163.0	51.4	1.53944	1.0	48.7	-3.9
	282	63.4	2	11.4	A	3.4	L	73	F	155.5	52.3	21.6	1.49877	N	N	109	74	5.1	75	25	18	15	264	63	128	0.6	418	13.3	40.8	N	N	2005	74	155.8	49.1	1.46112	0.6	61.6	-2.8
	283	78.5	3	2.7	N	5.7	L	66	M	163.5	54.1	20.2	1.57680	Y	Y	112	62	5.7	77	22	12	18	142	47	114	0.7	411	13.7	40.6	N	N	2005	67	164.7	54.1	1.58518	0.7	78.6	-2.5
																																2006	68	163.2	56.9	1.60883	0.7	79.4
																																2007	69	163.5	57.5	1.61818	0.7	79.5
																																2008	70	163.1	57.7	1.61769	0.8	68.4
																																2009	71	163.3	54.3	1.57787	0.8	66.5
	284	90.4	4	6.1	N	5.5	L	73	M	163.8	54.2	20.2	1.58013	Y	N	139	83	6.0	78	19	11	22	187	68	51	0.6	446	14.0	42.2	N	N	2005	74	164.3	51.4	1.54833	0.6	88.3	-0.6
																																2007	76	163.1	53.6	1.56718	0.6	88.7
	285	81.2	4	5.5	N	4.8	L	56	F	148.0	53.2	24.3	1.45653	N	N	122	70	5.8	72	21	29	36	240	56	112	0.5	440	13.3	39.7	N	N	2005	57	147.9	53.4	1.45814	0.6	66.2	-3.5
																																2006	58	147.8	53.6	1.45974	0.5	80.5
																																2007	59	147.5	53.8	1.45990	0.5	80.1
																																2008	60	147.5	53.4	1.45528	0.6	65.1
																																2009	61	147.0	53.7	1.45516	0.6	64.8
	286	69.0	3	6.8	N	9.8	L	69	M	160.3	60.1	23.4	1.62542	Y	N	148	86	6.1	90	20	17	41	232	49	128	0.8	468	14.7	43.5	N	N	2006	71	160.2	59.5	1.61777	0.8	68.1	-1.0
																																2007	72	160.3	58.6	1.60805	0.7	78.1
																																2008	73	160.1	60.0	1.62280	0.9	59.6
	287	77.9	3	5.3	N	9.9	L	79	F	153.3	57.4	24.4	1.54320	N	N	128	74	5.9	90	20	11	12	223	55	61	0.5	411	13.0	39.7	N	N	2005	80	155.0	61.3	1.59966	0.5	80.5	3.3
	288	61.6	2	4.3	N	14.2	L	65	F	148.0	49.1	22.4	1.40772	N	N	128	78	4.8	70	19	16	74	204	47	127	0.6	437	13.6	40.5	Y	N	2005	66	147.1	51.5	1.43022	0.6	62.3	-2.7
																																2006	67	147.4	49.2	1.40479	0.5	74.3
																																2007	68	147.5	49.9	1.41335	0.6	61.0
																																2008	69	147.4	49.3	1.40601	0.7	51.1
																																2009	70	147.2	51.4	1.42975	0.7	51.7
	289	69.9	3	3.5	N	35.9	M	64	F	159.1	57.9	22.8	1.59117	N	N	137	84	5.1	81	25	26	24	214	51	135	0.6	439	13.8	41.1	N	N	2005	65	159.5	59.0	1.60687	0.5	85.8	-4.1
																																2006	66	158.7	56.3	1.56946	0.7	57.7
																																2007	67	159.0	57.3	1.58283	0.6	68.6
																																2008	68	158.9	55.3	1.55898	0.7	56.9
																																2009	69	158.5	54.8	1.55013	0.7	56.3
	290	62.2	2	5.4	N	8.6	L	75	M	162.7	65.7	24.8	1.70643	Y	N	131	82	5.5	76	30	27	111	194	52	176	0.9	522	16.5	49.1	Y	N	2005	76	162.6	61.6	1.65959	0.7	79.3	27.5
	291	56.1	1	4.9	N	6.7	L	61	F	155.5	51.6	21.3	1.49021	N	N	136	77	4.9	68	23	16	17	211	48	76	0.7	405	12.6	38.9	Y	N	2005	62	155.1	50.4	1.47263	0.6	65.3	0.3
																																2006	63	154.6	52.8	1.49852	0.7	55.9
																																2007	64	155.7	51.7	1.49283	0.6	65.6
																																2008	65	155.2	51.8	1.49057	0.7	55.1
																																2009	66	155.0	52.3	1.49527	0.7	55.0
	292	63.1	2	8.2	N	3.2	L	85	M	166.7	52.4	18.8	1.57756	N	N	108	65	5.4	79	15	7	13	160	37	72	0.8	394	12.0	37.8	N	N	2005	86	166.3	55.1	1.60880	0.9	56.4	-10.6
	293	83.9	4	5.1	N	4.4	L	60	F	152.1	57.6	24.9	1.53670	N	N	109	68	5.4	79	23	22	21	190	76	81	0.5	418	13.2	40.3	N	N	2005	61	150.9	59.6	1.55023	0.5	84.3	-0.9
																																2006	62	150.6	58.8	1.53913	0.5	83.3
																																2007	63	149.7	56.7	1.50838	0.5	81.3
	294	75.9	3	3.3	N	11.2	L	78	M	170.7	52.0	17.8	1.59969	Y	Y	149	79	5.6	75	32	24	20	159	56	74	0.7	405	12.8	39.8	N	N	2005	79	171.5	50.6	1.58662	0.7	75.0	-1.2
	295	65.4	2	5.2	N	48.1	M	74	F	156.7	56.1	22.8	1.55275	N	N	182	90	5.8	88	27	25	20	217	37	141	0.6	430	13.6	41.1	Y	N	2005	75	157.1	54.4	1.53541	0.6	64.4	-1.5
	296	59.2	2	4.4	N	65.9	M	71	F	153.9	44.5	18.7	1.38889	N	N	132	71	5.5	76	18	16	14	196	71	76	0.6	424	13.3	41.2	N	N	2005	72	154.8	44.4	1.39344	0.7	50.0	-1.9
																																2006	73	154.1	43.2	1.37279	0.7	49.1
																																2007	74	153.4	45.3	1.39549	0.6	58.8
	297	71.0	3	10.3	A	9.2	L	70	M	168.0	59.9	21.2	1.67928	Y	N	176	94	5.2	82	29	25	70	201	50	140	0.8	436	14.9	43.6	N	N	2005	71	168.1	60.3	1.68476	0.7	82.1	-0.3
																																2006	72	167.6	60.7	1.68585	0.7	81.8
																																2007	73	167.9	60.1	1.68093	0.7	81.3
																																2008	74	167.9	61.2	1.69394	0.9	62.0
																																2009	75	167.1	61.5	1.69159	0.8	70.1
	298	79.3	3	7.8	N	20.5	L	67	F	152.3	54.1	23.3	1.49773	Y	N	155	86	5.9	94	23	24	30	283	53	137	0.5	430	12.9	40.0	Y	N	2005	68	152.6	54.1	1.49987	0.6	64.7	-6.6
																																2006	69	151.8	53.6	1.48828	0.5	78.1
																																2007	70	151.6	55.0	1.50324	0.6	64.4
																																2008	71	151.5	55.2	1.50484	0.7	54.2
	299	57.5	1	8.5	N	9.4	L	73	F	153.1	42.7	18.2	1.35958	N	N	153	83	5.1	85	22	19	19	202	55	75	0.6	440	13.9	42.2	Y	N	2005	74	153.0	41.1	1.33706	0.6	56.3	-2.1
	300	42.1	1	6.2	N	17.6	L	69	F	146.8	44.4	20.6	1.34085	N	N	121	79	5.9	84	22	15	19	201	44	127	0.8	404	12.0	36.7	N	N	2005	70	147.6	43.2	1.33056	0.8	41.6	-0.9
																																2006	71	147.0	43.0	1.32402	0.8	41.2
																																2007	72	146.6	43.5	1.32727	0.8	41.1
	301	58.1	1	9.8	A	19.4	L	70	F	145.6	46.4	21.9	1.35809	Y	N	167	95	6.2	81	23	16	19	219	75	105	0.6	437	13.9	41.7	Y	Y	2005	71	146.1	47.6	1.37632	0.6	58.7	7.4
																																2006	72	145.7	46.3	1.35752	0.5	70.4
																																2007	73	145.6	44.7	1.33672	0.5	69.0
	302	61.4	2	4.1	N	261.9	M	70	M	158.1	63.9	25.5	1.65169	Y	N	173	100	5.9	76	21	13	24	220	44	261	0.9	423	14.3	43.9	Y	Y	2005	71	158.7	60.7	1.62047	1.1	48.2	-7.9
																																2006	72	158.4	61.7	1.62952	1.0	53.6
																																2007	73	157.9	55.8	1.55721	1.2	41.8
																																2008	74	157.5	54.4	1.53824	1.3	37.6
																																2009	75	157.6	55.1	1.54733	1.2	41.2
	303	57.2	1	9.4	N	9.6	L	67	F	142.0	45.2	22.4	1.31889	N	N	104	67	5.7	81	17	11	13	259	59	54	0.6	377	11.7	35.0	N	N	2005	68	142.1	46.1	1.33067	0.7	48.5	-5.1
																																2006	69	141.1	45.5	1.31652	0.6	56.6
																																2007	70	140.6	45.7	1.31559	0.6	56.3
																																2008	71	141.5	45.5	1.31923	0.8	41.1
																																2009	72	142.0	45.1	1.31765	0.8	40.8
	304	90.6	4	7.0	N	5.6	L	68	M	161.5	53.2	20.4	1.55169	Y	N	104	64	5.0	80	20	17	21	182	61	63	0.6	428	14.0	42.4	N	N	2006	70	161.8	54.0	1.56366	0.6	90.6	-3.2
																																2007	71	160.9	49.9	1.50596	0.6	86.9
																																2008	72	161.8	52.7	1.54755	0.7	75.1
																																2009	73	161.7	53.8	1.56050	0.7	75.5
	305	80.9	4	12.0	A	8.1	L	63	F	150.3	55.7	24.7	1.50193	N	N	146	93	5.5	84	82	110	70	234	48	206	0.5	476	15.1	44.6	Y	N	2005	64	150.5	53.1	1.47314	0.5	79.0	-4.4
																																2006	65	149.8	55.8	1.49945	0.4	102.2
																																2007	66	149.5	54.3	1.48003	0.5	78.7
																																2008	67	149.4	55.2	1.48969	0.7	54.6
	306	36.3	1	4.2	N	5.6	L	80	F	146.7	47.0	21.8	1.37300	N	N	142	82	5.6	85	21	14	8	201	47	79	0.9	379	12.2	36.6	N	N	2005	81	146.5	45.6	1.35412	0.8	40.6	11.8
	307	47.2	1	6.7	N	12.2	L	82	F	156.4	41.6	17.0	1.36553	N	N	173	85	5.1	87	22	14	18	223	66	99	0.7	364	11.9	36.8	N	N	2005	83	155.6	40.0	1.33798	0.5	66.6	41.1
	308	96.9	4	11.8	A	4.7	L	69	M	162.2	62.4	23.7	1.66574	Y	N	159	96	5.4	84	18	17	23	166	54	58	0.6	479	14.6	44.7	Y	N	2005	70	162.3	60.9	1.64934	0.7	80.7	-6.5
																																2006	71	161.8	61.1	1.64795	0.6	95.1
																																2007	72	160.5	57.6	1.59777	0.7	77.6
																																2008	73	160.9	56.9	1.59236	0.8	66.5
																																2009	74	161.0	57.2	1.59665	0.8	66.5
	309	114.8	4	5.2	N	8.6	L	32	F	151.9	44.4	19.2	1.37446	Y	N	84	56	4.9	73	18	21	15	175	71	39	0.4	441	12.5	38.1	N	N	2005	33	151.8	44.9	1.38036	0.5	89.5	-8.0
																																2006	34	151.7	44.7	1.37709	0.5	88.5
																																2007	35	151.0	47.5	1.40838	0.5	89.8
	310	69.9	3	7.9	N	8.0	L	75	F	144.8	47.3	22.6	1.36376	N	N	127	78	5.5	85	22	17	11	200	42	77	0.5	365	10.8	34.3	Y	N	2005	76	145.5	45.9	1.35118	0.5	69.0	-1.3
	311	64.6	2	5.2	N	18.4	L	72	F	154.0	55.0	23.2	1.52045	N	N	129	84	5.2	72	21	17	19	160	44	107	0.6	445	13.3	40.4	N	N	2005	73	154.4	54.9	1.52214	0.6	64.4	9.9
																																2006	74	153.8	55.3	1.52254	0.5	78.3
	312	74.5	3	4.2	N	4.3	L	74	M	156.3	55.8	22.8	1.54634	N	N	118	68	5.0	69	28	18	16	164	51	64	0.7	454	14.5	43.1	N	N	2005	75	156.1	54.0	1.52353	0.7	73.1	-1.9
	313	88.0	4	5.5	N	10.1	L	75	F	151.1	42.6	18.6	1.34534	N	N	153	88	5.5	77	22	12	16	187	58	114	0.4	390	12.4	37.7	N	N	2005	76	153.3	42.4	1.35680	0.4	88.4	0.5
	314	55.7	1	6.5	N	23.3	L	71	F	151.1	39.7	17.4	1.30563	N	N	138	87	5.1	93	39	18	14	200	60	67	0.6	353	11.6	35.0	N	N	2006	73	151.6	37.9	1.28320	0.4	84.6	19.6
																																2007	74	151.1	39.3	1.29932	0.4	85.3
	315	83.1	4	5.1	N	12.8	L	52	F	154.6	49.7	20.8	1.46048	Y	N	102	59	5.7	77	28	19	21	201	48	67	0.5	422	12.1	36.9	N	N	2005	53	155.5	50.3	1.47413	0.5	83.4	-4.7
																																2007	55	154.7	49.4	1.45741	0.6	66.9
																																2009	57	154.4	48.3	1.44150	0.6	65.5
	316	88.1	4	5.5	N	14.7	L	50	M	164.5	58.3	21.5	1.63492	Y	N	149	89	4.7	83	26	22	59	181	40	188	0.7	437	13.6	38.3	N	N	2005	51	164.6	58.5	1.63802	0.7	87.8	-0.4
																																2006	52	164.0	58.6	1.63488	0.7	87.1
																																2007	53	164.1	59.4	1.64446	0.7	87.2
	317	68.4	3	5.0	N	12.2	L	48	M	158.3	63.6	25.4	1.64991	Y	N	153	92	4.6	76	35	50	140	200	56	253	0.9	454	15.3	44.3	N	N	2005	49	158.9	64.2	1.66105	0.8	77.8	6.3
																																2006	50	158.2	63.0	1.64252	0.7	88.5
																																2007	51	158.3	63.9	1.65266	0.8	76.5
	318	55.7	1	6.3	N	16.7	L	78	F	153.4	61.4	26.1	1.58877	N	N	158	90	6.0	83	22	16	27	188	36	192	0.7	428	13.9	42.3	Y	N	2005	79	151.1	58.8	1.54283	0.8	46.6	-16.3
	319	76.3	3	6.2	N	7.2	L	63	M	165.5	67.7	24.7	1.74983	Y	N	140	89	5.0	78	30	25	30	194	33	104	0.8	379	12.6	37.5	N	N	2005	64	166.0	66.8	1.74371	0.8	75.7	-0.8
																																2006	65	165.0	66.9	1.73719	0.8	75.0
	320	52.0	1	12.2	A	33.2	M	63	F	143.9	50.4	24.3	1.39474	N	N	137	87	5.2	87	30	34	25	216	54	213	0.7	425	13.3	39.7	N	N	2005	64	143.8	49.4	1.38221	0.6	60.7	5.6
																																2006	65	144.2	49.6	1.38738	0.6	60.7
																																2007	66	143.9	48.8	1.37575	0.6	59.9
	321	59.1	2	7.4	N	8.7	L	76	F	152.3	47.3	20.4	1.41462	N	N	125	68	5.2	76	34	26	29	146	59	64	0.6	402	12.6	38.7	N	N	2005	77	154.7	48.0	1.43971	0.6	60.0	1.5
	322	36.8	1	7.5	N	10.0	L	76	F	141.4	49.9	24.9	1.37131	N	N	137	74	5.6	80	18	13	19	192	42	104	0.9	408	12.9	39.1	Y	N	2005	77	141.0	51.0	1.38123	1.0	32.9	-10.6
	323	81.8	4	7.0	N	9.5	L	70	M	165.7	60.7	22.1	1.67198	N	Y	155	93	5.4	70	33	29	24	182	33	85	0.7	450	14.4	44.0	N	N	2005	71	167.2	61.1	1.68764	0.7	82.3	7.2
																																2006	72	166.3	63.5	1.70880	0.6	98.2
																																2007	73	166.1	62.3	1.69353	0.6	96.9
	324	69.4	3	4.7	N	8.3	L	63	F	151.3	61.4	26.8	1.57297	N	N	150	95	5.9	86	26	28	33	231	33	264	0.6	397	13.0	38.4	N	N	2005	64	151.3	61.0	1.56861	0.6	68.9	-1.7
																																2006	65	151.4	62.0	1.58024	0.5	84.4
																																2007	66	151.5	62.7	1.58802	0.5	84.4
																																2008	67	150.7	63.0	1.58569	0.7	58.1
																																2009	68	150.2	60.8	1.55816	0.7	56.8
	325	58.4	2	4.2	N	5.4	L	63	F	151.3	40.9	17.9	1.32352	N	N	141	76	4.8	74	27	21	19	161	47	57	0.6	419	13.3	40.3	N	N	2005	64	153.1	41.4	1.34183	0.5	72.0	2.2
																																2006	65	151.4	40.9	1.32416	0.5	70.7
																																2007	66	152.1	41.2	1.33204	0.5	70.8
																																2008	67	151.1	40.8	1.32088	0.6	57.3
	326	39.8	1	4.0	N	5.7	L	71	F	154.8	49.1	20.5	1.45432	N	N	116	70	5.2	78	35	27	93	224	72	75	0.9	392	12.1	37.4	N	N	2005	72	154.7	47.8	1.43716	0.9	39.2	4.9
																																2006	73	154.6	47.5	1.43264	0.8	44.2
																																2007	74	154.7	46.8	1.42430	0.7	50.7
																																2008	75	154.3	48.2	1.43955	0.8	44.1
	327	58.8	2	6.2	N	15.5	L	73	F	144.8	49.5	23.6	1.39037	N	N	119	70	5.4	85	21	17	20	204	56	93	0.6	401	12.7	38.8	N	N	2005	74	143.4	50.1	1.38770	0.5	71.4	21.4
	328	79.0	3	5.4	N	8.5	L	73	M	171.5	76.5	26.0	1.89132	Y	N	135	90	5.7	78	20	17	30	144	31	293	0.8	440	13.9	40.9	Y	N	2005	74	171.9	76.7	1.89662	0.8	78.9	-0.1
	329	69.9	3	3.1	N	9.1	L	71	F	143.1	46.5	22.7	1.34237	Y	N	110	79	5.8	77	32	22	36	221	44	233	0.5	434	12.9	39.5	N	N	2005	72	142.1	47.6	1.34890	0.5	69.9	-5.0
																																2006	73	142.7	47.7	1.35423	0.5	69.9
																																2007	74	143.1	46.2	1.33868	0.6	56.4
																																2008	75	142.5	47.4	1.34924	0.6	56.6
	330	75.3	3	4.7	N	8.2	L	45	F	167.5	49.8	17.7	1.54917	Y	N	106	61	4.9	85	24	22	96	139	58	53	0.6	399	13.1	37.1	N	N	2005	46	169.0	51.3	1.57901	0.6	76.3	1.3
	331	64.5	2	5.0	N	14.8	L	73	F	154.7	54.9	22.9	1.52428	N	N	130	74	5.8	85	25	17	19	225	62	58	0.6	390	11.5	37.0	Y	N	2005	74	154.3	55.1	1.52378	0.6	64.2	-0.5
	332	59.9	2	7.4	N	9.0	L	61	F	143.8	46.4	22.4	1.34590	N	N	101	72	5.2	79	27	24	22	236	69	100	0.6	436	13.1	40.8	N	N	2005	62	144.1	44.9	1.32924	0.6	58.9	-0.5
																																2006	63	143.4	46.6	1.34564	0.5	72.5
																																2007	64	143.1	46.0	1.33622	0.5	71.7
																																2008	65	145.1	44.8	1.33465	0.7	49.3
																																2009	66	144.4	43.0	1.30700	0.6	56.9
	333	65.2	2	7.2	N	11.9	L	72	M	160.8	53.9	20.8	1.55542	N	Y	130	93	5.5	69	21	16	29	166	42	78	0.8	468	14.0	42.3	N	N	2005	73	160.9	55.1	1.57076	0.8	65.6	6.7
																																2006	74	160.6	53.3	1.54665	0.7	74.5
	334	72.0	3	7.4	N	17.9	L	67	F	147.9	45.3	20.7	1.35967	N	N	124	80	5.5	86	26	16	14	176	48	64	0.5	389	12.1	38.3	Y	N	2005	68	147.5	45.0	1.35318	0.5	71.3	-1.0
																																2006	69	148.3	44.4	1.35077	0.5	70.9
																																2007	70	147.5	43.5	1.33382	0.5	69.7
	335	82.9	4	5.8	N	18.1	L	69	M	155.5	46.4	19.1	1.42443	Y	Y	156	98	5.8	82	26	21	240	126	54	142	0.6	505	16.9	48.2	Y	N	2005	70	155.1	47.6	1.43728	0.7	70.3	-0.4
																																2006	71	155.0	45.7	1.41196	0.6	81.5
																																2007	72	155.5	45.9	1.41789	0.6	81.5
																																2008	73	155.1	45.4	1.40867	0.6	80.6
	336	60.9	2	5.0	N	7.4	L	64	F	151.5	45.6	19.8	1.38748	N	N	131	74	5.9	86	23	15	16	177	42	74	0.6	401	12.2	37.3	Y	N	2005	65	151.6	46.6	1.40100	0.6	61.3	-2.2
																																2006	66	151.0	45.5	1.38286	0.6	60.2
																																2007	67	151.2	45.4	1.38290	0.6	60.0
																																2008	68	150.9	45.3	1.37961	0.6	59.6
																																2009	69	150.9	44.5	1.36921	0.7	49.7
	337	32.7	1	11.5	A	26.4	L	82	M	158.0	41.6	16.7	1.37565	Y	N	118	75	6.2	84	31	15	15	170	64	67	1.3	347	10.2	31.5	N	N	2005	83	157.9	40.9	1.36514	1.6	25.8	-21.1
	338	49.5	1	6.1	N	6.4	L	71	F	144.9	48.2	23.0	1.37542	N	N	119	77	6.2	79	28	19	16	230	48	161	0.7	392	12.3	36.3	N	N	2005	72	144.0	35.1	1.19656	0.5	62.0	5.3
																																2006	73	143.4	45.4	1.33080	0.6	56.3
																																2007	74	144.2	47.3	1.35905	0.6	57.3
	339	52.7	1	7.6	N	15.8	L	79	F	144.3	40.5	19.5	1.27351	N	N	125	79	5.7	98	33	22	17	198	46	116	0.6	428	13.4	41.8	N	N	2005	80	143.5	39.7	1.25768	0.6	51.8	-1.7
	340	68.2	3	3.5	N	4.9	L	75	M	161.7	60.8	23.3	1.64377	Y	N	121	71	5.2	85	22	19	30	199	71	84	0.8	454	14.3	43.2	N	N	2005	76	161.8	60.1	1.63643	0.7	78.2	14.7
	341	84.3	4	9.2	N	8.8	L	67	F	147.4	66.1	30.4	1.59262	N	N	169	102	5.2	85	40	40	23	211	63	49	0.5	440	13.3	40.8	Y	N	2005	68	145.5	66.7	1.58378	0.5	83.5	-3.3
																																2006	69	145.9	62.2	1.54052	0.5	80.8
																																2007	70	145.2	63.3	1.54612	0.5	80.8
																																2009	72	145.2	67.2	1.58644	0.6	67.4
	342	54.0	1	4.8	N	7.6	L	74	F	146.9	39.8	18.4	1.28058	N	N	150	74	5.5	77	21	11	11	203	58	63	0.6	439	12.6	38.7	N	N	2005	75	146.3	39.1	1.26720	0.6	53.2	-1.5
	343	57.0	1	5.0	N	7.3	L	72	M	157.6	54.9	22.1	1.54494	Y	N	170	86	5.0	85	22	16	27	174	62	104	0.9	473	15.6	46.0	Y	N	2005	73	156.5	53.4	1.51913	0.8	63.5	11.4
	344	55.0	1	5.5	N	22.9	L	70	F	148.3	39.5	17.9	1.28528	Y	N	132	73	5.5	94	23	12	20	171	56	58	0.6	392	12.5	37.0	N	N	2005	71	148.3	40.1	1.29354	0.5	67.3	0.3
																																2009	75	147.3	40.4	1.29129	0.6	54.2
	345	31.8	1	5.4	N	57.9	M	81	F	147.8	57.3	26.2	1.50174	N	N	144	80	5.9	99	29	26	33	193	57	101	1.1	377	11.5	35.5	Y	Y	2005	82	147.1	57.4	1.49769	1.1	31.6	-0.6
	346	84.1	4	2.5	N	8.5	L	76	F	150.7	69.0	30.4	1.64820	N	N	187	94	5.5	84	18	13	15	193	46	103	0.5	459	13.0	41.2	Y	N	2005	77	149.5	70.2	1.65072	0.5	83.9	-0.2
	347	62.0	2	5.8	N	5.2	L	83	M	157.5	54.6	22.0	1.54064	N	Y	108	61	5.6	83	20	11	22	196	37	179	0.8	393	12.4	37.8	N	N	2005	84	157.7	52.6	1.51780	0.7	70.5	13.7
	348	68.1	3	6.7	N	24.3	L	70	F	136.1	47.3	25.5	1.30386	N	N	129	70	5.5	82	20	10	12	188	45	63	0.5	402	12.3	37.4	N	N	2005	71	135.1	47.6	1.30039	0.6	55.4	-18.6
	349	56.7	1	2.7	N	5.9	L	63	F	153.1	55.5	23.7	1.51984	N	N	106	74	5.2	86	17	18	20	208	54	125	0.7	447	13.7	41.9	N	N	2005	64	153.2	55.6	1.52172	0.6	66.8	-0.2
																																2006	65	152.7	56.9	1.53311	0.6	67.0
																																2007	66	152.5	52.6	1.48134	0.6	64.5
																																2008	67	152.3	49.8	1.44593	0.7	53.0
																																2009	68	152.0	52.3	1.47423	0.7	53.8
	350	23.0	1	5.1	N	291.9	M	68	M	157.2	48.8	19.7	1.46681	Y	N	132	75	6.0	88	21	10	28	192	58	72	2.0	405	11.4	34.3	N	N	2005	69	157.1	50.9	1.49262	2.1	22.1	-7.7
																																2006	70	157.0	50.0	1.48066	1.9	24.3
																																2007	71	156.4	48.3	1.45501	2.2	20.3
																																2008	72	156.5	49.6	1.47221	2.7	16.3
																																2009	73	156.7	48.0	1.45318	3.6	11.7
	351	65.3	2	5.4	N	4.3	L	79	M	164.2	55.4	20.5	1.59773	Y	N	133	75	4.8	79	19	19	47	134	45	60	0.8	419	13.6	40.4	N	N	2005	80	163.5	55.6	1.59523	0.8	64.9	-0.6
	352	55.0	1	4.0	N	26.7	L	76	F	151.1	40.4	17.7	1.31536	Y	N	126	68	5.8	77	24	18	21	168	38	49	0.6	421	12.8	39.2	N	N	2005	77	150.7	40.4	1.31284	0.5	66.8	21.5
	353	54.9	1	5.6	N	18.3	L	73	M	165.0	61.6	22.6	1.67731	N	N	160	100	5.1	73	20	10	27	185	42	127	1.0	403	13.0	39.5	Y	N	2005	74	164.4	63.6	1.69576	1.2	45.3	-2.1
																																2006	75	163.8	60.3	1.65340	1.1	48.4
																																2007	76	163.1	58.9	1.63131	1.0	52.8
	354	38.7	1	6.2	N	8.8	L	66	F	156.7	42.9	17.4	1.38543	Y	N	98	64	5.4	79	28	14	13	151	74	68	0.9	404	13.1	40.4	N	N	2005	67	156.9	49.6	1.47493	0.9	41.0	1.3
																																2006	68	156.2	50.6	1.48269	0.9	41.1
																																2007	69	156.5	53.8	1.52395	0.8	47.8
																																2008	70	156.0	57.5	1.56401	0.9	43.0
																																2009	71	155.0	50.8	1.47689	1.0	36.0
	355	89.6	4	6.7	N	6.1	L	70	M	170.0	72.0	24.9	1.83150	Y	N	140	83	5.6	86	15	15	35	197	52	62	0.7	463	14.4	43.5	N	N	2005	71	169.5	73.5	1.84368	0.7	89.9	-1.5
																																2006	72	169.8	75.3	1.86513	0.7	90.5
																																2007	73	169.5	74.2	1.85113	0.7	89.5
																																2008	74	169.3	72.6	1.83249	0.8	76.3
																																2009	75	168.5	69.5	1.79265	0.7	86.0
	356	66.8	2	7.3	N	22.4	L	67	F	159.4	53.5	21.0	1.54071	N	N	140	81	6.1	83	34	21	34	146	49	41	0.6	420	10.0	33.0	Y	N	2005	68	157.9	55.1	1.54947	0.5	81.7	6.2
																																2006	69	157.0	52.4	1.51046	0.5	79.3
																																2007	70	157.3	53.9	1.53081	0.4	102.1
																																2008	71	157.5	54.2	1.53583	0.5	79.9
																																2009	72	158.4	54.2	1.54219	0.5	79.9
	357	88.6	4	4.8	N	6.4	L	42	M	178.3	87.4	27.5	2.05870	Y	N	163	107	5.5	91	24	34	52	235	47	164	0.9	524	16.1	46.9	N	N	2005	43	177.3	91.1	2.08677	0.9	89.2	0.3
																																2006	44	178.2	90.8	2.09151	0.8	101.1
																																2007	45	177.9	93.4	2.11418	0.8	101.5
																																2008	46	177.9	93.4	2.11418	1.0	79.0
	358	63.0	2	4.1	N	8.6	L	64	F	149.2	50.6	22.7	1.43421	N	N	110	66	5.7	101	19	15	21	214	42	205	0.6	397	11.6	35.6	N	N	2006	66	148.8	50.6	1.43142	0.6	62.3	-0.7
																																2007	67	148.8	49.5	1.41750	0.6	61.5
	359	72.1	3	4.4	N	12.2	L	75	F	148.0	49.1	22.4	1.40772	N	N	124	75	5.4	85	20	14	19	195	54	76	0.5	334	11.2	33.6	N	N	2005	76	148.7	47.9	1.39777	0.6	58.4	-19.0
	360	73.3	3	9.0	N	14.6	L	78	F	144.0	54.8	26.4	1.44598	N	N	109	66	5.4	76	19	12	11	152	34	98	0.5	355	11.2	34.5	N	N	2005	79	145.0	55.4	1.45999	0.5	73.7	0.5
	361	76.7	3	2.6	N	5.0	L	45	M	168.5	71.8	25.3	1.81762	N	N	109	73	5.1	77	31	43	53	203	67	45	0.9	493	15.1	44.9	N	N	2005	46	168.1	72.5	1.82199	0.8	86.9	-0.2
																																2006	47	167.4	70.9	1.79934	0.9	75.0
	362	50.0	1	3.2	N	4.0	L	56	F	150.0	39.5	17.5	1.29594	N	N	164	97	5.8	102	20	12	11	224	80	46	0.7	413	12.0	36.9	N	N	2005	57	150.4	38.3	1.28154	0.6	58.2	0.2
																																2006	58	149.8	40.1	1.30301	0.6	58.9
																																2007	59	149.2	38.8	1.28116	0.6	57.6
																																2008	60	149.5	37.9	1.27029	0.7	48.0
																																2009	61	149.8	38.1	1.27499	0.7	48.0
	363	80.1	4	11.8	A	11.0	L	79	F	153.7	61.1	25.9	1.58771	N	N	153	77	4.8	75	30	19	15	195	50	84	0.5	364	10.9	34.2	Y	N	2005	80	153.1	60.5	1.57659	0.6	65.0	-18.9
	364	67.7	2	3.6	N	5.6	L	79	M	160.9	62.5	24.1	1.65718	Y	N	154	83	5.8	94	20	14	25	142	33	186	0.8	388	13.2	38.5	Y	N	2005	80	160.4	62.1	1.64893	0.8	67.1	-0.9
	365	87.7	4	14.2	A	19.8	L	75	F	141.9	47.1	23.4	1.34149	Y	N	169	83	5.7	89	22	15	25	173	58	38	0.4	413	13.4	41.1	N	N	2005	76	142.6	47.3	1.34871	0.5	68.8	-21.6
	366	64.2	2	2.8	N	4.2	L	47	M	167.1	64.8	23.2	1.72959	Y	N	124	86	5.7	84	16	13	45	180	53	67	1.0	491	15.8	47.2	N	N	2005	48	166.7	66.3	1.74346	1.0	64.4	-0.3
																																2007	50	165.9	66.8	1.74240	1.0	63.6
	367	43.9	1	4.1	N	6.5	L	84	M	165.1	51.2	18.8	1.55122	N	N	132	74	6.0	84	26	12	11	178	65	57	1.1	385	11.5	35.3	Y	N	2005	85	164.3	52.3	1.55979	1.0	48.9	11.4
	368	85.8	4	4.0	N	6.4	L	53	M	159.5	60.0	23.5	1.61839	Y	N	134	79	5.6	88	25	32	43	167	62	35	0.7	453	13.8	40.8	Y	N	2005	54	160.3	60.3	1.62771	0.7	85.8	-3.8
																																2008	57	158.3	60.5	1.61524	0.8	72.5
	369	63.9	2	8.2	N	4.5	L	60	F	157.0	45.9	18.6	1.42779	N	N	95	63	5.5	74	22	14	26	175	60	46	0.6	448	13.2	39.8	N	N	2005	61	157.3	46.4	1.43636	0.6	64.0	-2.5
																																2006	62	157.0	47.4	1.44744	0.6	64.2
																																2007	63	156.7	46.4	1.43239	0.6	63.2
																																2009	65	158.2	46.5	1.44364	0.7	53.3
	370	63.1	2	6.5	N	10.7	L	77	F	140.3	40.0	20.3	1.24125	N	N	127	73	5.2	120	22	13	10	166	49	82	0.5	373	11.9	36.3	N	N	2005	78	139.7	38.3	1.21477	0.4	78.6	24.6
	371	74.7	3	8.3	A	10.2	L	68	M	159.5	51.3	20.2	1.51415	Y	Y	151	77	5.7	142	22	21	23	157	58	165	0.7	411	13.0	40.1	N	N	2006	70	159.0	53.8	1.54156	0.7	75.4	-2.5
																																2007	71	159.2	54.3	1.54844	0.7	75.5
																																2008	72	158.4	53.6	1.53491	0.8	64.4
																																2009	73	158.8	53.1	1.53161	0.8	64.0
	372	62.5	2	8.9	N	8.5	L	62	F	157.5	65.8	26.5	1.66779	N	N	142	82	5.4	80	17	13	20	248	36	311	0.7	437	12.8	38.1	N	N	2006	64	157.2	66.5	1.67299	0.6	73.5	0.7
																																2007	65	157.8	66.9	1.68136	0.6	73.5
																																2008	66	156.6	66.9	1.67262	0.7	61.5
																																2009	67	157.0	65.9	1.66502	0.7	61.0
	373	48.2	1	4.7	N	10.1	L	77	F	141.5	49.7	24.8	1.36967	N	N	135	82	5.9	88	37	25	21	216	54	68	0.7	393	11.8	35.9	Y	Y	2005	78	141.4	49.8	1.37014	0.7	48.0	-0.4
	374	78.9	3	4.7	N	7.2	L	55	F	150.3	47.9	21.2	1.40865	N	N	120	73	5.6	81	28	30	21	215	46	63	0.5	484	13.7	42.9	N	N	2005	56	149.9	47.8	1.40469	0.5	78.3	-2.4
																																2006	57	149.8	49.3	1.42257	0.6	64.6
																																2007	58	149.5	49.1	1.41743	0.5	78.2
	375	89.6	4	5.9	N	17.0	L	68	F	157.5	68.9	27.7	1.70074	N	N	142	82	5.9	82	44	62	32	207	37	308	0.5	439	13.1	41.1	Y	N	2007	71	156.3	73.5	1.73793	0.5	90.5	0.3
	376	63.1	2	7.2	N	14.0	L	74	F	150.3	55.4	24.5	1.49849	N	N	167	85	5.9	105	30	28	20	210	44	66	0.6	436	13.4	40.4	Y	N	2005	75	149.7	57.9	1.52244	0.6	63.9	1.3
	377	75.9	3	5.2	N	7.5	L	76	F	154.6	51.9	21.7	1.48761	N	N	140	76	5.6	80	26	21	26	188	54	86	0.5	387	11.9	36.8	N	N	2005	77	155.1	49.3	1.45888	0.5	74.2	-2.2
	378	47.3	1	8.3	N	9.8	L	78	F	142.9	47.1	23.0	1.34834	N	N	149	92	5.2	84	26	15	19	193	54	73	0.7	391	12.0	36.9	N	N	2005	79	140.1	46.4	1.32070	0.6	54.6	15.4
	379	71.2	3	4.0	N	4.7	L	66	M	173.0	74.7	25.0	1.88413	Y	Y	122	70	5.2	72	17	21	28	149	34	127	0.9	463	15.0	43.7	N	N	2005	67	171.9	74.0	1.86795	0.9	70.3	-2.4
																																2006	68	172.8	79.1	1.92890	0.9	72.3
																																2007	69	171.7	74.6	1.87279	0.9	69.9
																																2008	70	171.9	76.3	1.89241	1.0	62.7
																																2009	71	171.0	74.0	1.86085	1.0	61.4
	380	76.2	3	4.2	N	4.4	L	62	F	153.7	46.1	19.5	1.40857	N	N	131	64	5.6	78	20	13	15	195	47	143	0.5	396	12.1	36.6	N	N	2005	63	154.1	45.9	1.40862	0.5	75.9	-1.7
																																2006	64	153.5	49.5	1.45045	0.4	99.3
																																2007	65	153.5	47.2	1.42077	0.5	75.8
																																2008	66	153.2	47.3	1.42068	0.5	75.5
																																2009	67	152.5	45.6	1.39411	0.6	60.4
	381	77.5	3	3.2	N	7.0	L	74	M	163.6	56.7	21.2	1.60928	Y	N	133	84	4.8	75	18	11	15	143	38	59	0.7	461	14.5	42.8	Y	N	2005	75	164.0	53.5	1.57282	0.8	65.2	-15.9
	382	60.0	2	5.9	N	61.2	M	72	F	146.3	50.6	23.6	1.41394	Y	N	166	87	6.4	105	33	30	76	202	69	141	0.6	441	13.7	40.7	Y	Y	2005	73	145.9	50.5	1.40995	0.5	72.8	25.8
																																2006	74	146.0	48.9	1.39148	0.4	91.4
	383	49.8	1	7.9	N	5.7	L	65	F	147.5	44.5	20.5	1.34677	N	N	104	65	5.7	77	25	13	13	169	50	147	0.7	378	11.4	34.1	N	N	2005	66	147.1	45.4	1.35561	0.7	49.9	1.1
																																2006	67	146.8	46.7	1.36994	0.6	59.4
																																2007	68	146.7	47.8	1.38227	0.6	59.7
																																2008	69	146.8	44.7	1.34469	0.7	48.8
																																2009	70	146.5	46.7	1.36791	0.7	49.5
	384	82.5	4	9.3	A	10.8	L	65	M	164.9	59.3	21.8	1.64968	Y	N	129	68	6.2	85	28	24	88	171	55	46	0.7	412	13.5	40.5	N	N	2005	66	163.7	57.6	1.62081	0.8	69.7	-3.2
																																2006	67	164.0	58.1	1.62893	0.7	80.7
																																2007	68	163.2	58.1	1.62257	0.7	80.1
																																2009	70	163.6	51.2	1.54099	0.8	65.2
	385	57.7	1	3.3	N	27.5	L	66	M	150.5	57.6	25.4	1.52496	Y	N	121	82	5.7	81	25	19	64	210	50	81	0.9	422	13.7	41.2	N	N	2005	67	150.1	56.3	1.50733	0.8	64.6	0.2
																																2006	68	150.6	59.4	1.54578	0.8	65.9
																																2007	69	150.1	57.2	1.51752	0.8	64.4
																																2008	70	149.7	56.0	1.50100	0.9	55.8
																																2009	71	150.4	57.9	1.52760	0.9	56.6
	386	71.2	3	2.8	N	10.5	L	60	F	150.3	63.9	28.2	1.59221	Y	N	138	97	5.6	79	38	34	22	207	44	114	0.6	437	13.3	40.1	Y	N	2006	62	149.9	64.3	1.59335	0.6	70.6	-3.4
																																2007	63	149.7	61.4	1.56089	0.6	68.9
																																2008	64	149.7	62.2	1.56951	0.7	58.2
																																2009	65	149.6	63.4	1.58154	0.7	58.4
	387	53.6	1	9.3	N	21.4	L	68	F	149.6	75.1	33.6	1.69957	N	N	167	91	5.7	92	35	32	50	167	29	227	0.8	402	12.6	38.3	Y	N	2005	69	148.9	74.7	1.68996	0.8	53.0	3.5
																																2006	70	149.0	76.8	1.71082	0.8	53.5
																																2007	71	148.5	75.2	1.69098	0.7	60.9
	388	37.7	1	3.9	N	4.6	L	81	F	141.2	40.9	20.5	1.25886	Y	N	122	74	5.8	83	21	14	21	229	62	107	0.8	423	13.4	40.8	N	N	2005	82	142.3	41.5	1.27383	0.8	38.0	0.8
	389	74.1	3	2.2	N	17.9	L	75	M	164.5	51.0	18.8	1.54456	Y	Y	156	79	5.4	83	19	8	25	167	71	40	0.7	382	12.1	36.9	N	N	2005	76	164.3	51.4	1.54833	0.8	64.0	-13.6
	390	57.9	1	7.6	N	24.1	L	81	F	147.1	31.2	14.4	1.15585	N	N	161	87	5.6	81	23	12	37	192	72	47	0.5	481	14.1	44.5	N	N	2005	82	145.2	29.4	1.11645	0.5	55.8	-3.6
	391	68.0	2	7.5	N	21.2	L	76	M	162.3	60.6	23.0	1.64588	N	N	153	86	5.5	93	25	17	31	213	48	164	0.8	492	14.9	45.7	Y	Y	2005	77	161.7	58.6	1.61822	0.7	77.1	13.4
	392	40.3	1	5.0	N	16.6	L	85	M	144.0	41.5	20.0	1.28484	Y	N	144	72	6.3	90	20	13	47	190	80	68	1.0	360	12.3	35.9	N	N	2005	86	140.9	43.4	1.28902	0.8	51.4	27.5
	393	52.4	1	5.7	N	4.9	L	61	F	153.8	63.3	26.8	1.61252	N	N	155	88	5.6	89	17	18	34	258	45	124	0.8	496	14.6	44.2	Y	N	2005	62	153.1	62.8	1.60179	0.8	51.8	-1.1
																																2006	63	153.5	62.6	1.60265	0.7	59.7
																																2007	64	153.4	59.8	1.57104	0.7	58.3
																																2008	65	153.7	59.8	1.57327	0.8	50.2
																																2009	66	153.1	60.9	1.58101	0.9	44.2
	394	65.8	2	4.4	N	6.4	L	65	M	173.1	80.5	26.9	1.94579	Y	N	124	84	5.7	78	26	33	69	214	42	227	1.0	521	17.0	49.4	Y	N	2005	66	171.6	80.7	1.93559	1.1	58.8	-1.2
																																2006	67	172.3	80.6	1.94029	1.0	65.1
																																2007	68	172.3	80.1	1.93516	0.9	72.5
																																2008	69	173.1	79.8	1.93858	1.2	52.8
																																2009	70	172.2	80.8	1.94151	1.0	64.3
	395	64.2	2	11.3	A	11.7	L	77	M	164.1	70.9	26.3	1.77356	Y	N	127	81	6.0	89	18	19	125	162	35	149	0.9	417	13.1	40.4	Y	N	2005	78	164.3	71.8	1.78466	0.9	64.3	0.2
	396	59.8	2	4.1	N	7.8	L	69	M	156.5	60.5	24.7	1.60190	Y	N	96	68	6.2	101	19	16	41	179	46	63	0.9	490	15.2	44.4	N	N	2005	70	156.7	61.1	1.61012	0.7	78.8	19.1
																																2006	71	156.3	59.5	1.58912	0.6	91.7
																																2007	72	155.9	58.5	1.57478	0.6	90.5
	397	63.6	2	4.8	N	6.1	L	71	M	166.3	64.3	23.3	1.71792	Y	N	154	86	4.8	68	27	21	118	216	80	94	0.9	468	15.6	47.0	N	N	2005	72	166.4	65.3	1.72998	1.0	56.9	-4.1
																																2006	73	165.4	64.7	1.71569	1.0	56.2
																																2007	74	165.4	66.5	1.73526	1.0	56.6
	398	104.7	4	6.9	N	12.2	L	72	F	154.7	59.9	25.0	1.58181	N	N	163	100	5.9	89	15	14	17	238	49	129	0.4	440	13.8	42.0	Y	N	2005	73	154.3	61.0	1.59110	0.5	82.2	-0.6
																																2006	74	153.2	59.9	1.57067	0.4	103.1
																																2007	75	153.1	58.0	1.54800	0.4	101.2
	399	72.4	3	6.4	N	4.9	L	67	F	148.1	45.9	20.9	1.36864	N	N	137	81	5.2	96	19	13	14	144	34	147	0.5	414	12.8	37.8	N	N	2005	68	148.1	44.7	1.35332	0.5	71.3	-4.1
																																2006	69	148.5	45.2	1.36239	0.5	71.5
																																2007	70	148.1	44.6	1.35138	0.5	70.6
																																2008	71	147.7	43.4	1.33383	0.6	56.9
																																2009	72	148.2	42.6	1.32657	0.6	56.3
	400	61.9	2	7.1	N	9.7	L	67	F	150.2	49.5	21.9	1.42777	N	N	123	73	5.9	78	21	14	21	202	77	59	0.6	391	11.3	35.7	N	Y	2005	68	151.1	48.3	1.41909	0.5	74.8	7.7
																																2006	69	150.2	50.8	1.44359	0.5	75.8
																																2007	70	150.6	49.6	1.43176	0.5	74.8
	401	55.8	1	5.3	N	11.9	L	75	M	162.7	50.9	19.2	1.53101	Y	N	165	93	4.8	80	21	10	39	164	55	58	0.9	430	15.4	45.2	Y	N	2005	76	162.3	54.4	1.57209	0.8	64.9	16.3
	402	51.5	1	6.9	N	9.9	L	73	F	142.7	37.1	18.2	1.21705	N	N	108	66	5.9	79	20	12	11	234	61	75	0.6	363	10.9	33.6	N	N	2005	74	142.5	38.7	1.23783	0.5	63.7	23.7
	403	64.2	2	5.4	N	19.2	L	76	F	136.7	43.1	23.0	1.25734	N	N	166	86	5.7	78	26	14	14	208	39	105	0.5	363	12.3	37.2	Y	N	2005	77	136.3	42.6	1.24846	0.5	63.5	-1.1
	404	55.6	1	6.1	N	11.0	L	69	F	136.9	45.9	24.5	1.29279	N	N	144	87	5.8	87	20	17	27	247	55	149	0.6	461	14.0	43.2	N	N	2005	70	136.7	46.5	1.29857	0.6	55.6	-3.6
																																2006	71	136.6	45.6	1.28715	0.6	54.9
																																2007	72	136.6	43.7	1.26407	0.6	53.7
																																2008	73	136.3	43.6	1.26083	0.7	45.1
																																2009	74	135.5	44.5	1.26641	0.7	45.1
	405	66.2	2	5.7	N	14.2	L	60	M	165.7	63.4	23.1	1.70319	Y	Y	183	105	5.2	80	27	24	67	166	58	66	0.9	474	14.9	44.8	N	N	2005	61	166.9	64.3	1.72241	0.8	75.8	0.9
																																2006	62	166.3	65.3	1.72922	0.7	87.6
																																2007	63	165.5	63.0	1.69656	0.8	73.9
																																2008	64	166.4	66.2	1.74007	0.9	66.4
																																2009	65	165.5	64.2	1.71079	0.9	65.0
	406	49.5	1	7.1	N	13.7	L	71	F	147.0	46.9	21.7	1.37379	N	N	119	70	5.5	83	28	27	28	171	70	94	0.7	457	14.1	42.7	N	Y	2005	72	146.3	45.8	1.35530	0.6	57.6	9.0
																																2006	73	145.8	47.1	1.36812	0.6	57.9
	407	34.2	1	4.5	N	8.2	L	69	F	161.1	66.2	25.5	1.69971	Y	N	129	77	5.8	100	23	25	29	226	63	127	1.2	413	12.4	37.4	Y	N	2005	70	161.3	65.2	1.69027	1.0	41.4	5.7
																																2006	71	160.2	64.8	1.67751	1.1	36.9
																																2007	72	160.7	65.4	1.68791	1.0	41.0
	408	79.7	3	5.8	N	12.2	L	67	F	145.5	59.3	28.0	1.50657	Y	N	158	78	5.6	74	18	15	22	192	50	63	0.5	418	12.8	38.1	Y	N	2005	68	144.7	59.1	1.49841	0.5	79.0	-2.0
																																2006	69	143.9	60.5	1.50732	0.4	101.0
																																2007	70	144.4	59.9	1.50473	0.5	78.6
																																2008	71	144.7	61.0	1.51870	0.6	64.8
	409	51.2	1	9.3	N	88.1	M	70	F	141.1	36.3	18.2	1.19601	N	N	125	67	5.7	95	26	19	13	189	59	53	0.6	408	13.0	39.9	N	N	2005	71	141.4	36.1	1.19504	0.6	51.0	1.4
																																2006	72	139.0	36.6	1.18722	0.5	61.5
																																2007	73	139.9	36.6	1.19279	0.5	61.6
																																2009	75	138.8	35.0	1.16366	0.6	48.8
	410	72.3	3	14.0	A	6.5	L	63	M	172.1	75.5	25.5	1.88554	Y	Y	143	90	5.4	74	17	20	23	152	32	136	0.9	507	16.1	48.7	Y	N	2005	64	173.1	75.3	1.89134	0.8	82.1	0.2
																																2007	66	172.0	72.3	1.84982	0.8	79.6
																																2009	68	171.0	73.4	1.85443	0.9	69.5
	411	68.7	3	5.0	N	4.4	L	62	M	166.5	70.1	25.3	1.78370	N	N	129	86	5.5	78	18	22	24	156	65	44	0.9	490	15.3	45.2	N	N	2006	64	166.6	68.0	1.76156	0.8	76.4	3.3
																																2007	65	166.3	64.0	1.71451	0.8	74.1
	412	53.8	1	3.0	N	6.1	L	56	M	153.4	55.6	23.6	1.52316	Y	N	156	92	5.0	77	15	16	55	176	73	72	1.0	457	13.5	40.6	N	N	2005	57	153.8	55.0	1.51902	1.0	53.4	-2.3
																																2006	58	153.4	55.8	1.52549	1.0	53.3
																																2009	61	153.1	55.3	1.51751	1.1	47.1
	413	54.4	1	16.1	A	10.5	L	52	F	147.9	46.9	21.4	1.37988	Y	N	153	93	5.5	81	31	30	117	266	77	102	0.7	442	14.0	43.8	N	N	2005	53	148.1	49.9	1.41812	0.7	55.6	1.3
																																2008	56	147.8	46.6	1.37545	0.6	62.8
																																2009	57	147.7	47.9	1.39094	0.7	53.4
	414	31.8	1	8.4	N	30.1	M	71	F	146.4	53.4	24.9	1.44740	N	N	159	86	5.8	86	23	13	13	218	40	181	1.1	401	13.0	39.6	Y	N	2005	72	146.7	54.4	1.46103	1.2	29.1	-8.5
	415	76.8	3	10.7	A	12.7	L	71	M	167.7	72.9	25.9	1.82311	Y	N	137	90	5.5	88	25	27	71	128	35	161	0.8	478	15.8	45.1	Y	N	2005	72	166.8	72.9	1.81601	1.0	59.7	-0.4
																																2006	73	166.7	73.2	1.81839	0.8	76.0
																																2007	74	166.5	71.2	1.79554	0.8	74.7
	416	79.7	3	8.3	N	47.9	M	66	F	151.5	54.8	23.9	1.50019	Y	N	154	90	5.4	83	22	23	64	218	38	147	0.5	469	14.3	42.2	Y	N	2005	67	151.9	54.0	1.49370	0.5	79.1	-1.6
																																2006	68	151.4	48.5	1.42363	0.5	75.0
																																2007	69	151.2	48.1	1.41727	0.5	74.4
																																2008	70	150.8	51.5	1.45621	0.5	76.1
	417	85.5	4	10.6	A	11.7	L	70	F	144.6	41.0	19.6	1.28210	N	N	126	68	5.1	86	19	15	18	187	44	83	0.4	379	11.4	35.0	N	N	2005	71	144.3	41.6	1.28810	0.5	67.0	-3.4
																																2006	72	145.0	41.2	1.28733	0.4	85.2
																																2007	73	144.7	40.4	1.27473	0.4	84.0
																																2008	74	143.9	41.1	1.27892	0.5	65.8
	418	67.6	2	6.0	N	4.4	L	45	F	143.1	50.6	24.7	1.39145	N	N	107	76	5.4	66	18	10	31	171	67	59	0.6	400	12.1	37.3	N	N	2005	46	143.9	49.3	1.38172	0.6	66.7	-1.8
																																2006	47	143.9	50.5	1.39592	0.6	67.0
																																2007	48	143.3	45.0	1.32451	0.6	63.2
	419	51.8	1	9.5	A	10.0	L	76	F	146.4	37.1	17.3	1.23985	N	N	126	72	5.2	71	22	14	16	152	50	60	0.6	376	11.7	36.5	N	N	2005	77	145.4	35.5	1.21080	0.6	50.4	-2.7
	420	33.7	1	8.4	N	23.4	L	73	F	143.5	50.6	24.6	1.39427	N	N	142	77	6.0	101	20	20	34	230	61	68	1.0	460	14.0	43.5	Y	N	2005	74	143.6	52.1	1.41241	1.1	30.7	-8.9
	421	76.6	3	7.5	N	10.3	L	64	M	162.1	50.8	19.3	1.52564	N	Y	132	85	5.5	130	22	14	19	171	65	64	0.7	435	13.7	40.7	N	N	2009	69	162.0	49.8	1.51212	0.7	74.3	-0.6
	422	58.5	2	6.1	N	20.6	L	82	M	160.4	45.8	17.8	1.44880	Y	Y	117	80	5.6	72	27	14	17	188	57	46	0.8	412	13.2	40.7	Y	N	2005	83	160.5	45.1	1.43999	1.0	45.4	-22.4
	423	63.9	2	10.4	A	120.3	M	63	M	161.7	62.8	24.0	1.66653	N	Y	173	114	5.8	87	17	21	46	204	50	97	0.9	493	15.3	46.5	Y	N	2006	65	161.9	61.1	1.64869	0.9	62.6	-1.5
																																2008	67	161.5	65.8	1.69839	0.9	63.9
																																2009	68	161.0	64.2	1.67694	1.0	56.0
	424	74.4	3	5.5	N	5.4	L	69	M	171.8	63.8	21.6	1.75310	Y	N	143	79	5.0	107	22	14	14	120	49	70	0.8	396	11.3	36.5	N	N	2005	70	171.7	61.6	1.72642	0.8	73.0	1.2
																																2006	71	171.1	62.7	1.73505	0.7	84.6
																																2007	72	171.5	62.7	1.73740	0.8	72.9
	425	90.6	4	7.8	N	8.6	L	45	M	168.7	55.5	19.5	1.63061	Y	Y	121	80	5.2	110	34	22	44	136	36	244	0.7	454	13.4	42.5	N	N	2005	46	169.0	53.0	1.60104	0.7	88.4	-2.2
																																2006	47	169.0	56.1	1.64019	0.6	106.5
																																2008	49	168.7	55.4	1.62936	0.8	76.3
	426	55.8	1	5.5	N	6.2	L	80	F	142.7	47.8	23.4	1.35544	N	N	148	85	5.9	84	22	17	17	187	54	106	0.6	399	12.2	37.8	Y	Y	2005	81	142.7	47.2	1.34818	0.7	46.8	-16.1
	427	49.9	1	6.3	N	20.1	L	69	F	153.5	43.5	18.4	1.37294	N	N	111	74	5.4	85	20	11	12	175	51	65	0.7	376	11.6	35.7	N	N	2005	70	153.0	43.0	1.36299	0.6	58.4	17.0
	428	93.1	4	6.9	N	17.9	L	62	M	163.8	52.0	19.3	1.55255	Y	Y	126	84	5.8	86	23	17	28	176	48	87	0.6	417	13.2	38.7	N	N	2005	63	163.3	50.0	1.52350	0.6	91.0	-2.6
																																2006	64	162.4	51.0	1.53024	0.6	91.0
																																2007	65	162.3	50.5	1.52316	0.7	76.1
																																2008	66	161.9	49.7	1.51016	0.6	89.0
	429	78.9	3	8.1	N	7.5	L	75	F	151.2	58.4	25.5	1.53910	N	N	119	73	5.4	81	21	16	26	223	51	82	0.5	416	12.7	38.9	Y	N	2005	76	149.4	56.0	1.49882	0.5	76.5	-3.0
	430	71.0	3	4.9	N	11.8	L	65	F	153.8	64.4	27.2	1.62437	Y	N	130	71	5.1	75	21	26	48	208	52	71	0.6	423	12.7	39.1	Y	N	2006	67	154.2	56.7	1.54170	0.6	66.8	-1.7
																																2007	68	153.9	60.6	1.58312	0.6	68.3
	431	77.9	3	14.8	A	7.4	L	65	M	167.3	71.3	25.5	1.80287	Y	N	144	90	5.5	88	32	26	170	188	47	101	0.8	437	14.0	43.3	Y	N	2005	66	168.3	67.3	1.76679	0.8	76.0	-2.2
																																2006	67	166.6	70.3	1.78664	0.9	67.3
																																2007	68	167.1	69.7	1.78401	0.8	76.1
	432	60.4	2	8.9	N	5.2	L	68	F	147.6	48.6	22.3	1.39886	N	N	132	86	5.1	87	22	17	25	246	62	78	0.6	418	13.1	39.8	Y	N	2005	69	147.0	48.1	1.38862	0.7	50.4	0.7
																																2006	70	147.0	47.6	1.38247	0.5	72.3
																																2007	71	146.8	47.3	1.37740	0.5	71.7
																																2008	72	146.6	47.3	1.37603	0.6	58.4
																																2009	73	147.1	46.0	1.36319	0.6	57.7
	433	65.2	2	11.1	A	7.6	L	62	F	157.5	48.9	19.7	1.47011	Y	N	108	63	5.4	81	18	10	22	245	62	98	0.6	410	12.8	38.7	N	N	2005	63	157.9	49.2	1.47665	0.5	79.5	0.6
																																2006	64	157.6	48.3	1.46309	0.5	78.5
																																2007	65	157.5	48.3	1.46242	0.5	78.1
																																2008	66	157.9	48.4	1.46640	0.6	63.8
																																2009	67	157.5	47.9	1.45726	0.6	63.2
	434	86.9	4	5.3	N	3.3	L	35	M	171.9	78.5	26.6	1.91541	Y	Y	137	96	5.2	89	32	58	139	322	55	185	0.9	525	16.6	49.3	N	N	2005	36	172.7	78.7	1.92394	0.8	98.5	-4.2
																																2006	37	172.4	82.3	1.95840	0.9	87.4
																																2007	38	171.5	83.4	1.96152	0.9	86.9
																																2008	39	171.1	74.5	1.86698	1.1	65.9
																																2009	40	171.6	82.8	1.95684	1.1	68.6
	435	74.5	3	12.3	A	6.8	L	73	M	158.3	54.1	21.5	1.54028	N	N	120	66	5.5	82	27	14	16	206	41	61	0.7	420	12.9	39.4	N	N	2005	74	159.1	54.1	1.54592	0.6	88.1	18.3
	436	76.5	3	4.2	N	9.9	L	69	F	147.9	53.4	24.4	1.45814	N	N	134	81	5.1	70	23	18	14	206	49	96	0.5	375	11.9	35.6	Y	N	2005	70	148.0	50.2	1.42104	0.5	74.3	-1.3
																																2006	71	147.4	51.1	1.42760	0.5	74.3
																																2008	73	148.1	50.7	1.42773	0.5	73.7
																																2009	74	146.9	47.2	1.37684	0.5	70.8
	437	60.5	2	5.6	N	4.5	L	69	F	152.7	46.6	20.0	1.40836	N	N	109	68	4.7	75	23	13	38	205	64	84	0.6	387	12.5	37.7	N	N	2005	70	151.9	45.4	1.38754	0.7	50.2	-1.8
																																2006	71	152.4	43.3	1.36313	0.6	58.1
																																2007	72	152.0	44.5	1.37578	0.6	58.4
																																2008	73	151.7	44.7	1.37709	0.7	49.2
																																2009	74	152.5	45.3	1.39020	0.6	58.6
	438	73.7	3	4.8	N	24.6	L	73	F	148.0	50.7	23.1	1.42703	N	N	158	75	5.6	88	25	15	16	221	72	51	0.5	449	13.2	41.6	Y	Y	2005	74	146.5	47.6	1.37905	0.5	70.9	-3.8
	439	77.9	3	5.4	N	4.4	L	64	F	150.3	51.5	22.8	1.45271	N	N	109	67	5.0	85	22	16	17	206	39	68	0.5	432	13.3	40.3	N	N	2005	65	149.1	50.4	1.43110	0.5	76.4	-3.0
																																2006	66	150.2	53.1	1.47102	0.5	78.2
																																2007	67	149.4	52.3	1.45591	0.5	77.1
																																2008	68	149.5	53.6	1.47189	0.6	63.5
	440	64.7	2	5.3	N	11.1	L	59	F	145.4	53.3	25.2	1.43908	N	N	112	69	5.5	75	20	17	16	205	55	36	0.6	411	12.4	39.2	N	N	2005	60	146.3	53.5	1.44783	0.6	64.8	0.2
	441	64.6	2	6.4	N	6.2	L	70	M	158.7	52.8	21.0	1.52723	N	Y	105	72	5.5	90	14	14	21	139	57	69	0.8	279	10.8	32.9	N	N	2005	71	158.7	54.1	1.54310	0.9	57.1	-0.2
																																2006	72	158.0	52.4	1.51743	0.6	87.2
																																2007	73	156.7	53.5	1.52114	0.8	63.6
																																2008	74	156.7	53.2	1.51811	0.8	63.2
																																2009	75	154.1	49.4	1.45331	0.8	60.3
	442	50.9	1	5.8	N	14.3	L	69	F	137.5	37.1	19.6	1.18473	N	N	124	72	5.6	76	27	20	12	209	71	69	0.6	386	12.1	38.0	N	N	2005	70	137.0	33.4	1.13001	0.6	48.4	3.3
																																2007	72	134.8	34.6	1.13370	0.5	58.8
																																2008	73	134.3	32.6	1.10240	0.5	56.9
																																2009	74	134.5	34.8	1.13465	0.5	58.4
	443	72.4	3	10.8	A	52.4	M	78	M	161.1	72.5	27.9	1.76667	Y	N	135	82	5.9	89	47	40	58	148	37	96	0.8	419	14.7	43.0	Y	N	2005	79	161.3	73.3	1.77652	0.8	72.6	0.3
	444	61.9	2	26.6	A	3.0	L	76	F	149.3	54.5	24.4	1.48091	N	N	142	82	6.1	95	32	28	29	198	41	137	0.6	450	13.1	40.0	Y	Y	2005	77	149.5	54.3	1.48003	0.6	61.7	-0.3
	445	55.8	1	5.1	N	7.2	L	67	M	156.4	50.4	20.6	1.48157	N	N	111	75	5.7	80	28	19	43	240	44	108	0.9	444	13.3	41.6	N	Y	2005	68	155.9	50.0	1.47313	0.7	72.7	30.3
	446	46.8	1	12.1	A	6.7	L	76	F	151.3	41.1	18.0	1.32627	N	N	150	82	6.0	89	33	31	44	221	66	103	0.7	408	12.2	37.6	N	N	2005	77	151.1	41.1	1.32500	0.8	40.3	-13.9
	447	62.3	2	6.9	N	5.6	L	78	M	153.4	55.3	23.5	1.51967	N	Y	129	79	5.7	84	34	15	10	168	48	38	0.8	358	11.9	36.3	N	N	2005	79	153.5	55.5	1.52272	0.7	72.0	15.6
	448	73.7	3	2.3	N	6.1	L	44	F	156.1	52.6	21.5	1.50662	Y	N	104	63	5.2	75	25	16	11	184	53	35	0.6	406	12.6	38.2	N	N	2005	45	155.3	54.6	1.52501	0.7	62.6	-3.4
																																2006	46	154.3	50.3	1.46588	0.6	70.8
																																2007	47	154.6	50.7	1.47228	0.6	70.7
																																2008	48	154.7	53.6	1.50884	0.7	60.8
																																2009	49	154.2	53.0	1.49811	0.7	60.0
	449	130.1	4	18.8	A	18.1	L	67	F	148.9	48.4	21.8	1.40532	Y	N	159	65	6.0	82	31	26	47	135	47	30	0.3	427	11.8	36.8	Y	N	2005	68	148.3	47.3	1.38759	0.4	93.3	-11.1
																																2006	69	148.2	53.1	1.45679	0.5	76.4
																																2007	70	147.9	52.6	1.44881	0.4	96.7
																																2008	71	148.6	55.4	1.48618	0.6	63.4
																																2009	72	147.4	55.0	1.47293	0.6	62.6
	450	81.2	4	4.0	N	6.3	L	43	M	172.4	76.6	25.8	1.89956	Y	N	137	90	5.8	90	27	41	112	154	44	57	0.9	527	15.9	47.4	N	N	2005	44	171.8	73.6	1.86286	0.9	79.1	3.0
																																2006	45	171.9	78.1	1.91125	0.8	91.8
																																2007	46	172.5	76.8	1.90194	0.7	105.0
																																2008	46	172.8	77.5	1.91222	0.7	99.3
																																2009	48	171.2	76.8	1.89206	0.9	78.4
	451	77.4	3	6.7	N	6.8	L	71	M	157.8	58.4	23.5	1.58752	Y	N	142	81	5.4	78	25	18	59	203	46	129	0.7	438	13.0	41.1	Y	N	2005	72	157.1	56.8	1.56384	0.6	89.9	5.9
																																2006	73	157.4	57.0	1.56834	0.6	89.8
																																2007	74	156.8	58.4	1.57965	0.6	90.1
	452	68.4	3	6.6	N	16.6	L	73	F	149.9	41.6	18.5	1.32415	Y	N	133	71	5.9	81	19	12	13	246	66	65	0.5	415	11.0	35.6	N	N	2005	74	149.9	41.5	1.32280	0.5	68.0	-0.6
	453	80.6	4	5.2	N	14.7	L	66	M	162.0	58.5	22.3	1.61922	Y	N	143	97	5.5	82	26	10	49	189	60	62	0.7	439	15.1	45.9	N	N	2005	67	161.4	56.6	1.59237	0.6	93.4	0.8
																																2006	68	161.0	57.9	1.60492	0.6	93.8
																																2007	69	161.1	56.5	1.58843	0.7	78.1
	454	63.5	2	2.7	N	5.7	L	66	F	155.0	49.4	20.5	1.45946	Y	N	128	72	5.4	92	35	42	39	187	72	73	0.6	453	14.4	42.9	N	N	2005	67	153.8	49.1	1.44750	0.7	53.0	-2.0
																																2006	68	153.7	48.4	1.43802	0.6	62.1
																																2007	69	153.5	50.2	1.45913	0.6	62.7
																																2008	70	153.5	49.6	1.45169	0.6	62.1
																																2009	71	152.6	49.0	1.43806	0.7	51.8
	455	60.9	2	4.5	N	7.1	L	69	M	168.5	73.0	25.7	1.83047	Y	N	133	87	5.8	81	52	72	39	184	39	115	1.0	450	14.7	45.5	Y	N	2005	70	169.1	70.5	1.80822	0.9	67.2	12.0
																																2006	71	167.2	70.7	1.79563	0.8	75.6
	456	85.9	4	4.4	N	8.0	L	55	M	173.0	75.7	25.3	1.89481	N	Y	125	80	5.8	84	25	39	116	196	38	316	0.8	533	16.8	51.4	N	N	2005	56	171.8	77.5	1.90419	0.9	75.5	-0.3
																																2006	57	171.5	76.3	1.88921	0.8	84.7
																																2007	58	171.5	77.2	1.89813	0.8	84.7
	457	79.8	3	4.7	N	15.9	L	64	F	152.7	53.0	22.7	1.48753	N	N	108	68	5.4	79	18	17	19	218	40	107	0.5	390	13.1	39.4	N	N	2006	66	152.2	53.6	1.49112	0.4	101.2	9.3
																																2007	67	151.9	51.7	1.46632	0.4	99.1
	458	67.3	2	4.2	N	9.1	L	70	F	145.5	41.0	19.3	1.28788	Y	N	129	68	5.7	78	37	21	15	204	65	52	0.5	381	12.8	37.7	N	Y	2005	71	145.5	41.5	1.29453	0.6	55.2	-2.5
																																2006	72	145.4	42.8	1.31096	0.5	68.0
																																2007	73	145.9	42.2	1.30571	0.5	67.4
																																2008	74	145.0	42.3	1.30183	0.6	54.9
	459	59.7	2	8.6	N	11.7	L	68	F	143.5	49.6	24.0	1.38250	N	N	156	76	5.8	75	25	22	24	214	43	130	0.6	476	13.3	41.6	N	Y	2005	69	143.1	49.1	1.37377	0.6	59.1	-1.5
																																2006	70	143.0	49.3	1.37545	0.5	71.9
																																2007	71	143.0	52.4	1.41099	0.5	73.4
																																2008	72	142.7	50.9	1.39213	0.7	49.9
																																2009	73	142.6	51.3	1.39606	0.7	49.9
	460	29.0	1	6.3	N	11.6	L	81	F	146.0	47.1	22.0	1.36948	N	N	192	98	5.9	74	31	15	19	241	63	137	1.1	440	13.2	41.8	Y	Y	2005	82	146.0	47.1	1.36948	1.2	26.2	-9.7
	461	76.6	3	4.2	N	5.3	L	55	F	147.5	46.1	21.2	1.36714	N	N	93	60	5.9	80	18	11	12	229	45	89	0.5	429	13.0	40.3	N	N	2005	56	148.1	45.0	1.35717	0.5	75.6	-2.9
																																2006	57	147.4	45.7	1.36142	0.6	61.8
																																2007	58	147.1	45.4	1.35561	0.5	74.8
	462	90.3	4	6.1	N	6.3	L	70	M	154.1	58.3	24.5	1.55931	Y	N	142	87	5.8	94	49	51	127	211	63	87	0.6	449	15.1	45.5	N	N	2005	71	154.1	57.8	1.55361	0.7	75.7	-1.9
																																2006	72	153.8	58.9	1.56390	0.6	89.9
																																2007	73	154.1	57.4	1.54846	0.6	88.6
																																2008	74	154.0	59.0	1.56650	0.6	89.3
																																2009	75	153.5	58.1	1.55264	0.7	74.5
	463	65.5	2	10.2	A	6.5	L	67	F	155.2	53.4	22.2	1.50997	N	N	105	71	6.0	79	16	11	19	184	60	85	0.6	475	13.7	42.5	N	N	2005	68	155.6	54.5	1.52596	0.6	65.9	-3.2
																																2007	70	153.8	53.6	1.50187	0.6	64.3
																																2008	71	154.1	54.9	1.51999	0.7	54.8
																																2009	72	154.3	54.0	1.51077	0.7	54.2
	464	79.0	3	6.9	N	6.5	L	63	F	151.2	52.1	22.8	1.46621	N	N	155	86	5.6	86	20	20	20	251	80	60	0.5	463	14.1	42.6	N	N	2005	64	151.3	49.4	1.43411	0.5	76.9	-4.1
																																2006	65	151.2	50.3	1.44447	0.5	77.1
																																2007	66	151.1	48.0	1.41471	0.5	75.2
																																2008	67	151.1	48.8	1.42532	0.6	61.8
																																2009	68	152.2	50.0	1.44770	0.6	62.5
	465	75.1	3	5.3	N	5.3	L	47	F	160.1	55.1	21.5	1.56509	Y	N	103	65	4.6	71	16	11	11	199	75	55	0.6	377	12.0	36.2	N	N	2005	48	160.3	55.0	1.56530	0.6	74.7	-3.1
																																2007	50	160.2	55.3	1.56821	0.6	73.9
																																2009	52	159.8	53.2	1.53983	0.7	60.7
	466	62.6	2	4.5	N	5.6	L	48	F	158.9	54.8	21.7	1.55297	N	N	102	59	5.2	79	16	12	12	185	66	36	0.7	383	11.6	36.1	N	N	2007	51	158.5	59.4	1.60358	0.6	75.2	6.7
	467	75.9	3	8.1	N	7.6	L	67	M	163.5	71.2	26.6	1.77203	Y	N	159	87	6.1	80	31	20	131	205	58	57	0.8	477	15.0	44.8	N	N	2007	70	162.1	68.5	1.73232	0.7	84.8	0.6
																																2008	71	161.7	69.0	1.73457	0.8	73.1
	468	63.5	2	5.9	N	5.1	L	60	F	150.0	48.9	21.7	1.41902	Y	N	100	69	5.4	77	20	11	18	215	68	64	0.6	422	13.2	40.4	N	N	2005	61	150.7	48.3	1.41637	0.6	63.1	-3.8
																																2006	62	149.4	47.0	1.39127	0.6	61.7
																																2007	63	149.5	44.8	1.36323	0.6	60.2
																																2008	64	149.5	46.5	1.38563	0.7	51.4
																																2009	65	149.1	46.6	1.38421	0.7	51.1
	469	70.8	3	8.0	N	7.8	L	70	F	145.1	46.4	22.0	1.35471	N	N	119	84	5.1	74	27	20	21	170	53	59	0.5	428	12.2	39.2	N	N	2005	71	144.3	46.9	1.35545	0.5	70.6	-2.4
																																2006	72	144.2	48.4	1.37302	0.6	58.3
																																2007	73	143.1	47.5	1.35456	0.5	69.9
	470	59.0	2	12.0	A	35.1	M	68	M	158.1	57.0	22.8	1.57340	Y	N	124	84	5.6	83	24	35	43	217	56	100	0.9	408	14.1	41.3	N	N	2005	69	158.1	56.5	1.56752	0.9	58.5	-3.0
																																2006	70	157.4	55.6	1.55186	0.8	65.6
																																2007	71	157.5	53.7	1.52919	0.9	56.6
																																2008	72	157.4	52.3	1.51202	1.0	49.7
																																2009	73	157.1	50.7	1.49012	1.0	48.8
	471	60.0	2	4.1	N	2.8	L	67	F	156.8	63.5	25.8	1.63746	Y	N	160	85	5.6	82	28	31	21	225	86	45	0.7	413	12.9	40.3	N	Y	2005	68	156.4	64.3	1.64315	0.8	51.8	-3.6
																																2006	69	156.2	61.4	1.60974	0.7	58.5
																																2007	70	155.6	57.8	1.56456	0.7	56.6
																																2008	71	155.9	58.6	1.57593	0.8	49.1
																																2009	72	155.7	57.1	1.55721	0.8	48.3
	472	92.9	4	2.6	N	4.0	L	44	M	178.7	74.2	23.2	1.92344	Y	Y	96	60	5.8	90	78	57	36	218	68	62	0.8	456	14.7	44.0	N	N	2006	46	179.8	71.7	1.90408	0.8	90.8	0.6
																																2007	47	178.0	72.6	1.90029	0.7	104.3
																																2008	48	177.5	73.6	1.90747	0.9	79.0
																																2009	49	177.6	73.5	1.90715	0.7	103.4
	473	66.1	2	2.5	N	3.6	L	57	M	166.4	60.6	21.9	1.67592	Y	N	122	83	5.1	82	17	12	16	209	53	52	0.9	438	13.3	41.0	Y	Y	2005	58	166.3	58.4	1.64907	0.8	73.6	0.2
																																2006	59	165.4	57.9	1.63660	0.8	72.7
																																2007	60	166.4	59.7	1.66470	0.8	73.6
																																2008	61	166.3	61.6	1.68688	0.9	65.2
																																2009	62	167.0	59.5	1.66727	0.9	64.2
	474	72.7	3	6.8	N	15.9	L	79	F	145.1	53.6	25.5	1.44036	N	N	120	72	5.8	75	25	17	29	166	52	108	0.5	404	12.4	39.2	N	N	2005	80	144.1	52.8	1.42402	0.5	71.6	-1.5
	475	46.2	1	5.6	N	19.1	L	64	F	149.0	51.3	23.1	1.44121	N	N	167	99	4.8	77	24	16	14	235	50	87	0.8	433	13.1	37.3	Y	N	2005	65	147.9	50.2	1.42034	1.0	35.5	-5.2
																																2006	66	148.0	49.5	1.41258	0.8	44.9
																																2007	67	148.3	49.7	1.41648	0.8	44.8
																																2008	68	148.4	50.0	1.42141	1.0	35.1
																																2009	69	148.5	49.2	1.41239	1.1	31.3
	476	56.0	1	4.2	N	9.0	L	66	M	161.2	62.8	24.1	1.66280	Y	N	140	81	4.9	87	27	22	117	190	48	153	1.0	479	16.7	47.6	Y	N	2005	67	160.0	62.6	1.65157	0.8	70.7	0.7
																																2006	68	159.4	63.3	1.65488	0.9	62.0
																																2007	69	159.3	62.5	1.64465	0.9	61.4
																																2008	70	159.5	64.4	1.66780	1.0	55.3
	477	53.6	1	6.3	N	19.9	L	79	F	152.1	38.6	16.7	1.29631	N	N	156	78	6.0	76	36	16	22	200	62	74	0.6	414	11.2	36.2	Y	N	2005	80	153.0	39.1	1.30901	0.7	45.6	-14.9
	478	90.9	4	11.4	A	27.2	L	55	F	155.5	63.1	26.1	1.62324	Y	N	143	90	5.8	93	27	29	31	160	53	89	0.5	477	14.0	42.5	N	N	2005	56	154.3	65.2	1.63677	0.5	91.2	-1.7
																																2006	57	153.8	63.4	1.61361	0.4	114.2
																																2007	58	153.9	61.5	1.59307	0.5	87.9
																																2008	59	153.3	60.7	1.58030	0.6	71.1
																																2009	60	153.2	63.0	1.60472	0.5	87.7
	479	53.8	1	2.3	N	5.2	L	74	F	143.0	41.3	20.1	1.27574	N	N	106	66	5.4	76	35	13	36	200	71	47	0.6	415	13.2	41.2	N	N	2007	77	140.5	40.0	1.24187	0.6	51.7	-1.3
	480	67.9	2	3.7	N	14.1	L	72	M	163.1	57.8	21.7	1.61888	Y	N	151	92	6.0	86	28	19	40	166	42	56	0.8	406	13.7	41.3	N	N	2005	73	162.9	57.1	1.60909	1.0	52.7	-2.9
																																2006	74	162.6	54.9	1.58033	0.8	65.8
	481	113.1	4	18.5	A	35.2	M	44	F	154.0	51.9	21.8	1.48342	Y	N	134	92	5.0	76	19	19	17	144	33	227	0.4	418	8.2	28.8	N	N	2005	45	153.5	53.1	1.49438	0.5	88.7	-5.9
																																2006	46	152.6	51.5	1.46880	0.4	110.5
																																2007	47	153.1	51.9	1.47653	0.5	86.5
																																2008	48	152.7	52.0	1.47554	0.5	85.9
	482	86.7	4	4.1	N	5.9	L	53	F	163.9	50.3	18.7	1.53145	Y	N	140	84	5.7	98	16	14	24	208	57	71	0.5	428	13.2	41.4	Y	N	2005	54	163.6	52.0	1.55117	0.5	87.3	1.0
																																2006	55	162.8	55.2	1.58540	0.5	88.8
																																2007	56	163.2	55.9	1.59676	0.5	89.0
	483	54.5	1	8.4	A	12.8	L	75	M	162.0	63.5	24.2	1.67665	Y	Y	208	124	5.2	78	34	18	183	190	69	101	1.0	420	14.4	43.7	N	N	2005	76	160.9	63.3	1.66616	1.2	44.2	-18.9
	484	48.0	1	5.6	N	8.5	L	63	F	150.4	54.6	24.1	1.48997	N	N	118	70	5.5	90	20	16	18	326	76	208	0.8	477	14.6	44.0	N	N	2005	64	150.9	53.6	1.48187	0.7	55.0	14.6
	485	67.4	2	3.5	N	5.5	L	72	M	158.1	59.9	23.9	1.60694	Y	N	137	81	5.2	81	22	16	89	191	50	65	0.8	414	13.7	40.9	N	N	2005	73	158.3	60.7	1.61750	0.8	67.6	-1.2
																																2006	74	157.0	57.9	1.57591	0.8	65.6
	486	73.2	3	5.9	N	10.9	L	67	F	157.1	42.5	17.2	1.38248	Y	N	144	83	5.5	80	23	19	14	226	90	70	0.5	396	11.3	35.5	N	N	2005	68	155.7	42.6	1.37491	0.6	59.4	-0.2
																																2006	69	155.5	42.9	1.37773	0.5	72.3
																																2007	70	155.7	42.7	1.37628	0.5	71.9
	487	70.2	3	2.4	N	3.6	L	48	F	154.8	50.4	21.0	1.47056	Y	N	111	75	5.2	78	18	13	16	153	47	44	0.6	402	11.0	34.4	N	N	2005	49	155.0	48.7	1.45063	0.6	68.8	-3.3
																																2006	50	154.1	49.7	1.45705	0.6	68.7
																																2007	51	154.3	50.5	1.46773	0.6	68.8
																																2008	52	153.9	51.2	1.47419	0.7	58.1
																																2009	53	154.4	51.1	1.47644	0.7	57.8
	488	51.8	1	5.7	N	149.4	M	79	M	156.1	62.3	25.5	1.61898	Y	N	158	93	4.8	75	22	21	29	157	51	97	1.0	461	15.3	45.2	Y	N	2005	80	155.5	50.6	1.47787	1.1	42.5	-18.0
	489	58.9	2	9.6	A	17.2	L	67	F	154.1	42.1	17.7	1.35782	N	N	170	103	6.1	87	28	20	22	234	75	90	0.6	496	14.5	44.0	N	N	2005	68	152.6	43.5	1.36710	0.6	59.0	-3.4
																																2006	69	152.4	38.9	1.30244	0.6	56.0
																																2007	70	152.5	38.4	1.29520	0.7	46.8
																																2008	71	152.3	37.4	1.28025	0.6	54.6
	490	73.7	3	8.1	N	18.4	L	45	F	167.5	47.3	16.9	1.51563	N	N	106	58	5.7	72	21	19	25	181	81	37	0.6	405	11.0	35.4	N	N	2005	46	168.7	48.6	1.54115	0.6	74.4	-1.7
																																2006	47	167.6	45.8	1.49566	0.6	71.8
																																2007	48	167.1	47.4	1.51368	0.6	72.2
																																2008	49	167.1	48.2	1.52517	0.7	61.1
																																2009	50	167.3	48.1	1.52515	0.6	71.9
	491	55.1	1	3.7	N	5.9	L	64	F	151.6	53.5	23.2	1.48567	Y	N	109	81	5.4	77	18	13	37	238	51	88	0.7	421	13.0	39.7	N	N	2005	65	151.4	52.5	1.47240	0.7	54.4	-0.4
																																2006	66	150.4	54.1	1.48416	0.7	54.6
																																2007	67	151.0	53.1	1.47610	0.7	54.1
																																2009	69	151.3	54.5	1.49526	0.7	54.3
	492	92.3	4	7.4	N	32.4	M	74	F	145.5	50.4	23.8	1.40597	N	N	147	69	5.9	86	23	16	17	202	52	79	0.4	434	13.4	41.0	N	Y	2005	75	144.5	50.6	1.40131	0.4	91.7	-0.7
	493	81.9	4	12.5	A	23.8	L	78	F	148.0	38.3	17.5	1.26668	N	N	193	91	5.2	73	24	11	11	214	55	87	0.4	452	13.5	41.9	Y	N	2005	79	147.7	37.6	1.25494	0.5	63.3	-22.7
	494	109.5	4	15.2	A	12.1	L	44	F	145.0	53.3	25.3	1.43621	N	N	141	74	5.2	85	18	14	12	185	73	77	0.4	459	14.0	42.8	N	N	2005	45	144.4	54.1	1.44099	0.5	85.5	-4.4
																																2006	46	144.4	53.2	1.43075	0.4	107.7
																																2007	47	144.3	53.4	1.43232	0.4	107.1
																																2008	48	143.9	52.9	1.42373	0.5	82.9
																																2009	49	144.0	51.7	1.41063	0.5	81.7
	495	55.0	1	7.0	N	5.9	L	74	M	170.7	59.0	20.2	1.68790	Y	Y	153	97	5.2	74	28	21	140	160	51	143	1.0	454	15.2	46.3	Y	N	2005	75	169.9	56.4	1.65025	1.2	43.9	-20.2
	496	52.3	1	3.7	N	11.4	L	62	F	153.3	45.3	19.2	1.39549	Y	N	126	74	5.2	78	21	16	13	174	62	106	0.7	405	13.3	40.5	N	N	2005	63	153.0	44.9	1.38826	0.7	51.8	7.8
																																2006	64	152.0	45.7	1.39209	0.6	61.1
	497	91.0	4	8.3	N	4.5	L	36	F	155.0	47.8	19.9	1.43918	Y	N	101	72	5.0	73	15	16	12	144	59	45	0.5	436	9.7	32.9	N	N	2005	37	155.5	49.4	1.46287	0.5	91.8	0.9
	498	83.4	4	3.5	N	5.3	L	57	M	170.3	74.4	25.7	1.85958	Y	Y	165	97	5.5	86	18	32	36	235	42	107	0.8	471	15.1	46.3	Y	N	2005	58	169.5	73.2	1.84048	0.7	95.1	-0.9
																																2006	59	169.4	73.3	1.84076	0.7	94.6
																																2007	60	169.5	72.2	1.82922	0.7	93.6
																																2008	61	169.1	73.4	1.83946	0.9	71.1
	499	80.9	4	4.0	N	4.8	L	35	M	173.4	65.3	21.7	1.78244	Y	Y	121	76	5.0	82	16	15	14	200	52	60	0.9	457	14.4	44.7	N	N	2005	36	173.6	63.9	1.76757	1.0	70.9	-12.4
	500	55.8	1	4.6	N	15.4	L	84	M	152.6	45.3	19.5	1.39087	N	N	111	68	5.6	86	28	19	16	176	62	90	0.8	418	13.6	41.6	N	N	2005	85	152.9	48.2	1.43007	0.7	66.2	18.6
	501	62.3	2	7.4	N	4.2	L	63	F	148.7	49.1	22.2	1.41254	N	N	138	75	5.5	81	33	47	32	234	45	147	0.6	480	15.2	44.1	N	N	2006	65	147.8	47.2	1.38295	0.9	38.8	-8.8
																																2007	66	148.2	47.3	1.38628	0.8	44.1
																																2009	68	147.9	47.1	1.38238	0.9	38.3
	502	74.4	3	9.4	N	30.4	M	62	F	142.5	49.6	24.4	1.37550	N	N	166	97	5.2	86	23	19	27	171	46	105	0.5	446	14.2	42.7	N	N	2005	63	142.8	49.5	1.37642	0.6	60.7	0.3
																																2006	64	142.4	50.7	1.38768	0.5	74.4
																																2007	65	143.1	50.5	1.39029	0.5	74.2
	503	63.4	2	2.4	N	22.2	L	73	M	152.5	55.6	23.9	1.51668	N	N	162	75	5.9	95	74	85	82	186	48	136	0.8	456	14.4	42.8	Y	Y	2005	74	152.0	54.1	1.49559	0.8	62.2	-1.9
	504	64.1	2	8.7	A	11.5	L	64	M	160.5	64.9	25.2	1.68089	Y	N	145	93	5.2	83	35	25	101	209	56	118	0.9	477	13.7	41.9	N	N	2006	66	160.2	63.7	1.66535	0.8	71.6	-3.0
																																2007	67	160.3	65.1	1.68157	0.9	63.3
																																2008	68	161.0	64.3	1.67805	1.1	50.5
																																2009	69	160.2	62.6	1.65307	1.0	55.0
	505	77.4	3	6.2	N	14.7	L	63	F	150.9	49.8	21.9	1.43628	N	N	121	74	5.0	80	24	19	14	157	65	36	0.5	386	12.4	36.6	Y	N	2005	64	151.3	47.6	1.41167	0.5	75.7	-4.5
																																2006	65	150.6	47.4	1.40441	0.5	75.0
																																2007	66	151.1	45.7	1.38611	0.5	73.7
																																2008	67	150.7	44.8	1.37180	0.6	59.5
																																2009	68	151.0	44.3	1.36724	0.6	59.0
	506	57.3	1	8.3	N	12.1	L	78	F	146.0	48.1	22.6	1.38176	N	N	139	72	5.0	85	24	19	21	209	54	62	0.6	347	11.5	34.7	N	N	2005	79	145.8	49.4	1.39613	0.6	57.7	6.6
																																2007	81	145.3	47.6	1.37024	0.5	68.7
	507	59.6	2	3.6	N	0.7	L	65	F	145.1	47.1	22.3	1.36336	N	N	131	75	4.9	79	26	22	17	264	60	49	0.6	472	14.9	42.5	N	N	2005	66	145.1	46.7	1.35842	0.6	59.1	-1.6
																																2006	67	143.4	45.6	1.33329	0.5	70.6
																																2007	68	144.7	45.6	1.34142	0.6	57.9
																																2008	69	142.0	44.7	1.31267	0.7	47.7
																																2009	70	144.1	47.1	1.35654	0.6	58.1
	508	98.7	4	3.0	N	9.6	L	32	F	156.9	52.3	21.2	1.50854	N	N	108	77	5.1	76	15	11	18	145	45	55	0.5	407	12.3	36.9	N	N	2005	33	157.3	54.1	1.53322	0.5	99.4	-0.5
																																2006	34	157.0	53.2	1.52022	0.5	97.7
																																2007	35	157.1	53.4	1.52274	0.5	97.1
	509	58.6	2	4.3	N	6.0	L	81	M	172.0	71.8	24.3	1.84492	Y	N	122	64	5.5	81	25	17	44	178	36	158	1.0	399	12.6	37.1	N	N	2005	82	172.0	71.6	1.84273	1.0	58.3	-0.5
	510	56.3	1	5.4	N	25.8	L	76	F	148.2	44.1	20.1	1.34623	N	N	144	80	5.6	84	23	16	18	227	58	81	0.6	428	12.9	38.5	Y	N	2005	77	147.9	47.9	1.39231	0.6	58.0	3.0
	511	48.7	1	9.9	A	4.9	L	72	F	147.0	45.5	21.0	1.35621	N	N	141	79	5.8	77	26	19	14	251	59	133	0.7	452	13.2	39.3	Y	N	2006	74	146.9	47.4	1.37931	0.6	58.1	9.7
	512	87.8	4	3.7	N	7.8	L	71	F	143.0	44.9	22.0	1.32187	N	N	133	70	5.1	80	23	16	15	180	74	67	0.4	354	11.9	35.6	N	N	2005	72	142.7	44.9	1.31986	0.5	68.4	-6.9
																																2006	73	141.4	42.6	1.28216	0.4	84.5
																																2007	74	142.0	40.4	1.25678	0.5	64.6
	513	53.1	1	4.8	N	12.9	L	59	F	150.2	47.1	20.8	1.39793	N	N	116	81	5.6	81	18	11	22	211	53	98	0.7	427	13.3	40.5	N	N	2005	60	149.4	47.6	1.39879	0.7	52.9	1.1
																																2006	61	149.4	47.6	1.39879	0.6	62.3
																																2007	62	149.5	48.6	1.41189	0.6	62.6
																																2008	63	149.1	49.3	1.41774	0.7	52.9
																																2009	64	149.8	49.8	1.42868	0.7	53.0
	514	50.8	1	5.0	N	13.7	L	68	F	139.5	53.1	27.2	1.39427	N	N	148	82	5.1	84	17	21	16	190	47	42	0.7	384	12.4	37.3	Y	N	2005	69	138.2	53.1	1.38484	0.7	50.3	4.8
																																2007	71	137.9	51.8	1.36817	0.6	58.3
	515	50.3	1	5.1	N	96.5	M	73	M	170.7	75.8	26.0	1.87757	Y	N	197	123	5.7	123	20	19	40	187	62	105	1.2	543	16.9	49.4	N	N	2006	75	169.4	74.9	1.85773	1.1	54.4	4.1
	516	76.2	3	5.7	N	7.1	L	69	F	144.3	55.1	26.5	1.45152	N	N	125	74	5.4	82	30	29	92	218	74	47	0.5	427	14.3	42.2	N	N	2005	70	145.1	55.7	1.46408	0.5	76.5	-3.4
																																2007	72	144.4	58.5	1.48914	0.5	77.2
																																2008	73	143.9	58.4	1.48486	0.6	62.8
																																2009	74	143.7	56.2	1.45935	0.6	61.5
	517	61.3	2	14.0	A	33.1	M	76	F	134.4	39.8	22.0	1.20062	N	N	177	83	5.7	82	21	11	16	188	62	52	0.5	370	11.8	35.3	Y	N	2005	77	134.5	38.5	1.18443	0.6	49.3	-19.6
	518	59.8	2	8.2	N	11.2	L	84	M	156.7	51.0	20.7	1.49111	Y	N	121	73	5.9	114	23	14	24	166	52	61	0.8	397	14.0	42.1	N	N	2005	85	156.8	51.2	1.49428	0.9	52.5	-12.2
	519	95.0	4	10.0	A	17.1	L	63	F	150.7	45.6	20.1	1.38216	Y	N	161	94	5.2	74	23	17	17	175	62	86	0.4	447	13.8	42.7	Y	N	2005	64	150.7	46.1	1.38858	0.5	74.5	-7.9
																																2006	65	149.5	45.9	1.37801	0.5	73.6
																																2007	66	149.9	47.3	1.39842	0.5	74.3
																																2008	67	149.6	47.1	1.39388	0.6	60.4
																																2009	68	149.2	47.6	1.39744	0.6	60.3
	520	56.6	1	4.1	N	14.2	L	84	F	149.5	47.1	21.1	1.39321	N	N	159	83	5.4	86	21	15	17	179	51	86	0.6	420	13.0	39.7	Y	N	2005	85	148.3	48.1	1.39751	0.6	56.6	0.0
	521	74.6	3	4.1	N	7.6	L	82	M	151.5	63.3	27.5	1.59501	Y	N	129	72	5.5	82	27	23	29	195	43	92	0.7	466	15.0	45.6	N	Y	2005	83	151.5	63.6	1.59821	0.7	74.5	-0.1
	522	85.0	4	3.6	N	7.1	L	56	F	152.2	56.5	24.3	1.52489	N	N	119	68	5.4	83	32	40	63	196	56	123	0.5	428	11.8	38.6	N	N	2005	57	151.3	56.5	1.51834	0.6	69.0	-7.2
																																2006	58	151.8	57.9	1.53790	0.6	69.5
																																2007	59	152.3	56.7	1.52791	0.6	68.7
																																2008	60	151.2	54.0	1.48871	0.7	56.3
																																2009	61	151.6	54.3	1.49508	0.7	56.3
	523	77.6	3	4.0	N	4.5	L	66	M	165.7	72.7	26.4	1.80521	Y	N	132	82	5.4	87	19	16	28	206	36	111	0.8	448	13.7	43.0	Y	N	2005	67	165.3	76.8	1.84456	0.9	69.4	-2.4
																																2006	68	165.1	76.9	1.84396	0.8	78.6
																																2007	69	165.3	79.1	1.86734	0.8	79.3
																																2008	70	165.0	78.6	1.86036	1.0	63.7
	524	70.7	3	7.7	N	20.8	L	71	F	153.0	42.7	18.2	1.35894	Y	N	145	83	5.2	90	17	12	12	165	53	76	0.5	435	13.6	41.4	Y	N	2006	73	151.5	43.2	1.35596	0.4	89.4	13.2
	525	65.1	2	13.4	A	13.6	L	62	F	151.7	52.0	22.6	1.46853	N	N	126	78	5.2	81	24	18	13	130	43	49	0.6	435	13.3	40.4	N	N	2005	63	152.6	52.5	1.48085	0.5	79.8	0.8
																																2006	64	150.2	52.2	1.46037	0.6	64.1
	526	69.0	3	12.8	A	10.7	L	70	F	146.3	43.1	20.1	1.32075	N	N	126	74	5.6	177	16	11	12	145	56	119	0.5	426	12.9	39.6	N	N	2005	71	147.0	44.2	1.33960	0.5	69.7	-5.4
																																2006	72	146.3	44.8	1.34265	0.5	69.6
																																2007	73	146.0	40.7	1.28706	0.6	54.4
																																2008	74	146.3	41.7	1.30235	0.6	54.9
	527	56.2	1	4.8	N	4.0	L	71	F	150.8	60.6	26.6	1.56048	N	N	144	84	5.8	74	23	15	15	180	46	96	0.7	404	12.1	37.8	N	N	2005	72	151.1	60.5	1.56163	0.6	66.3	5.4
																																2006	73	151.0	57.7	1.52976	0.6	64.7
																																2007	74	150.3	58.7	1.53579	0.6	64.7
	528	76.7	3	5.7	N	6.1	L	64	F	144.9	52.8	25.1	1.42975	N	N	126	80	5.5	80	23	17	16	194	71	81	0.5	458	13.6	42.0	Y	Y	2005	65	145.3	54.9	1.45656	0.5	77.8	-3.9
																																2006	66	144.8	50.1	1.39751	0.5	74.3
																																2007	67	144.4	52.3	1.42042	0.5	75.2
																																2008	68	144.5	51.2	1.40835	0.6	60.8
																																2009	69	144.5	51.8	1.41534	0.6	60.8
	529	73.1	3	6.7	N	6.3	L	66	M	165.7	63.0	22.9	1.69861	N	N	107	66	5.6	74	22	19	35	179	40	76	0.8	437	13.5	42.7	N	N	2005	67	166.0	64.8	1.72133	0.8	73.7	-2.4
																																2006	68	165.0	62.2	1.68424	0.8	71.8
																																2007	69	165.0	62.6	1.68826	0.8	71.7
																																2008	70	165.1	63.6	1.70099	0.9	63.2
	530	52.8	1	8.6	N	4.3	L	64	F	151.9	48.2	20.9	1.42328	N	N	107	67	5.8	74	25	14	19	206	55	88	0.7	403	11.8	37.8	N	N	2005	65	151.7	51.7	1.46492	0.6	64.1	-1.6
																																2006	66	151.0	49.3	1.43082	0.6	62.3
																																2007	67	151.5	50.4	1.44716	0.6	62.7
																																2008	68	151.1	50.5	1.44621	0.8	45.6
																																2009	69	150.8	49.4	1.43068	0.8	44.9
	531	84.1	4	2.0	N	5.7	L	63	M	171.9	56.6	19.2	1.66682	Y	Y	106	65	5.9	73	19	12	14	212	56	119	0.7	478	14.5	45.6	N	N	2005	64	173.4	56.8	1.67987	0.5	121.9	5.2
																																2006	65	171.4	56.8	1.66580	0.6	98.6
																																2007	66	171.5	55.5	1.64955	0.6	97.2
	532	58.7	2	4.6	N	5.5	L	56	F	156.4	53.8	22.0	1.52325	N	N	128	87	5.7	79	27	25	29	188	39	100	0.7	464	14.0	43.4	Y	Y	2005	57	157.4	54.0	1.53272	0.6	69.6	6.5
																																2006	58	155.4	55.8	1.53988	0.6	69.6
																																2007	59	156.1	55.2	1.53724	0.6	69.1
	533	66.5	2	12.2	A	10.5	L	67	F	151.5	57.8	25.1	1.53456	N	N	137	84	5.4	80	19	15	21	217	39	197	0.6	425	13.0	40.4	N	N	2006	69	151.0	62.1	1.57830	0.5	82.8	3.1
																																2007	70	151.8	60.8	1.57017	0.6	67.2
	534	57.1	1	7.1	N	4.1	L	67	F	147.9	42.1	19.2	1.31799	N	N	95	61	5.0	76	20	16	12	179	55	86	0.6	391	12.9	37.9	N	N	2005	68	148.8	42.1	1.32380	0.6	57.1	-0.6
																																2006	69	147.2	42.4	1.31744	0.6	56.6
																																2007	70	147.4	41.9	1.31144	0.6	56.1
	535	41.7	1	6.4	N	6.4	L	65	M	154.6	53.3	22.3	1.50453	Y	N	130	71	5.1	94	36	21	16	118	18	125	1.2	365	11.7	35.6	Y	N	2005	66	155.5	55.0	1.53118	1.2	42.3	1.0
																																2006	67	154.9	54.7	1.52334	1.1	46.0
																																2007	68	154.3	54.0	1.51018	1.2	41.3
	536	102.6	4	27.1	A	52.5	M	60	F	146.7	55.3	25.7	1.47125	N	N	136	82	5.1	70	33	31	36	203	52	99	0.4	394	12.7	37.8	N	Y	2005	61	146.7	55.0	1.46785	0.4	101.9	-4.9
																																2006	62	147.0	53.7	1.45516	0.4	100.5
																																2007	63	146.3	53.5	1.44726	0.4	99.5
																																2008	64	146.4	50.0	1.40749	0.5	75.5
																																2009	65	146.1	51.6	1.42434	0.5	76.0
	537	64.0	2	9.7	A	16.3	L	70	F	139.9	39.0	19.9	1.22542	N	N	105	56	5.4	76	23	15	17	217	44	179	0.5	364	11.9	35.9	N	N	2005	71	141.1	39.9	1.24505	0.6	53.1	-1.6
																																2006	72	140.4	38.6	1.22323	0.5	63.4
	538	59.3	2	9.7	A	15.7	L	73	M	161.1	58.6	22.6	1.61386	N	N	130	74	5.1	84	24	20	18	218	64	67	0.9	461	14.5	43.2	N	N	2005	74	161.1	61.1	1.64278	0.9	60.1	15.7
																																2006	75	161.0	61.7	1.64887	0.7	79.1
	539	58.8	2	7.6	N	6.4	L	69	F	148.3	45.8	20.8	1.36871	N	N	124	72	4.9	89	18	16	19	235	61	108	0.6	444	13.6	39.7	N	N	2005	70	148.4	45.6	1.36683	0.6	58.5	-3.6
																																2006	71	147.8	43.0	1.32924	0.6	56.7
																																2007	72	148.2	42.5	1.32458	0.6	56.3
																																2008	73	147.7	43.5	1.33513	0.7	47.7
																																2009	74	147.6	44.6	1.34872	0.7	48.0
	540	71.7	3	10.3	A	15.4	L	64	F	147.9	43.5	19.8	1.33645	N	N	133	72	4.7	118	22	12	14	194	45	84	0.5	350	11.0	33.6	N	N	2005	65	148.3	44.9	1.35721	0.4	92.5	0.6
																																2006	66	147.0	41.7	1.30686	0.4	88.7
																																2007	67	148.1	42.7	1.32724	0.4	89.7
																																2008	68	147.0	41.6	1.30553	0.5	68.8
																																2009	69	146.7	42.1	1.31023	0.5	68.8
	541	66.4	2	8.5	A	16.4	L	73	M	158.4	58.2	23.2	1.58958	Y	N	138	74	5.8	110	20	17	42	182	57	66	0.8	441	14.0	40.8	Y	N	2005	74	158.6	58.5	1.59451	0.8	66.4	0.0
	542	67.1	2	6.5	N	9.0	L	62	F	148.4	57.9	26.3	1.51284	N	N	113	66	5.1	81	22	14	20	241	37	104	0.6	376	11.7	35.8	N	N	2005	63	148.3	58.0	1.51321	0.6	66.8	-3.5
																																2006	64	148.0	56.9	1.49875	0.6	65.8
																																2007	65	148.0	55.2	1.47898	0.6	64.7
																																2008	66	147.1	54.7	1.46734	0.7	54.0
	543	53.0	1	4.4	N	6.8	L	65	M	165.1	67.0	24.6	1.73906	Y	N	132	87	5.2	79	28	30	26	199	56	116	1.1	476	15.1	45.5	N	N	2005	66	166.3	65.7	1.73372	1.0	58.4	-3.8
																																2006	67	164.3	67.0	1.73295	1.1	52.4
																																2007	68	165.5	66.5	1.73602	1.1	52.3
																																2008	69	164.1	64.3	1.70141	1.3	42.5
																																2009	70	163.5	64.1	1.69466	1.3	42.1
	544	74.7	3	7.1	N	12.6	L	61	F	154.0	43.3	18.3	1.37349	N	N	116	73	5.1	94	22	19	29	166	61	51	0.5	407	12.5	38.9	N	N	2005	62	154.4	44.1	1.38683	0.5	75.0	0.4
	545	57.9	1	5.3	N	21.5	L	76	M	162.0	56.5	21.5	1.59546	Y	N	165	94	5.6	91	21	14	32	170	40	60	0.9	444	14.5	43.8	Y	N	2005	77	161.7	57.9	1.60998	0.8	66.2	14.3
	546	31.0	1	13.7	A	25.0	L	81	F	136.1	37.2	20.1	1.17732	N	N	127	75	6.1	99	32	18	19	241	67	93	0.9	387	11.6	36.0	Y	N	2005	82	138.1	38.8	1.21132	0.8	36.2	16.8
	547	69.4	3	8.5	A	6.4	L	83	M	152.8	53.0	22.7	1.48824	Y	N	127	79	5.4	89	24	29	17	212	46	79	0.7	436	13.9	42.0	N	N	2005	84	152.3	54.5	1.50242	0.7	69.8	0.6
	548	86.6	4	22.5	A	239.6	M	60	F	155.9	59.4	24.4	1.58504	Y	N	188	88	5.5	76	25	20	27	239	41	126	0.5	428	13.0	38.7	N	N	2005	61	156.3	56.4	1.55339	0.5	84.5	-1.6
																																2006	62	155.0	56.6	1.54634	0.5	83.7
																																2007	63	156.2	60.2	1.59573	0.5	86.0
																																2008	64	156.3	61.2	1.60826	0.6	70.6
																																2009	65	155.6	61.2	1.60303	0.5	85.6
	549	111.3	4	6.4	N	7.4	L	45	F	156.7	49.3	20.1	1.46978	Y	N	103	65	5.7	77	19	19	26	165	69	42	0.4	347	9.1	30.2	N	N	2005	46	157.5	47.6	1.45337	0.4	109.4	-2.9
																																2007	48	155.9	48.0	1.44715	0.4	107.6
																																2008	49	155.5	49.0	1.45782	0.4	107.7
																																2009	50	155.0	50.7	1.47566	0.5	84.9
	550	75.0	3	7.0	N	10.2	L	73	F	154.9	48.9	20.3	1.45248	N	N	149	84	5.7	91	19	14	15	210	65	66	0.5	380	11.8	36.5	Y	Y	2005	74	154.7	46.3	1.41781	0.4	93.1	24.1
	551	121.5	4	2.9	N	28.8	L	55	F	161.5	65.9	25.3	1.69949	Y	N	101	60	5.5	103	33	33	96	187	38	204	0.4	371	12.0	34.5	N	N	2005	56	162.3	66.4	1.71107	0.4	121.7	-0.9
																																2006	57	160.6	65.3	1.68605	0.4	119.3
																																2007	58	161.0	64.6	1.68082	0.4	118.3
	552	58.1	1	8.4	N	29.5	L	66	F	138.7	48.3	25.1	1.33367	N	N	167	98	5.4	130	46	45	30	191	61	59	0.6	389	12.9	39.6	N	N	2005	67	139.6	48.1	1.33758	0.6	58.0	2.5
																																2006	68	138.8	49.1	1.34372	0.5	70.8
																																2007	69	139.2	49.1	1.34594	0.6	57.9
	553	60.7	2	6.3	N	6.9	L	67	F	148.7	48.0	21.7	1.39901	N	N	145	71	5.9	89	21	21	31	221	43	59	0.6	395	12.0	38.1	N	N	2005	68	148.9	46.2	1.37781	0.6	59.5	6.9
																																2006	69	148.0	46.5	1.37554	0.5	72.2
																																2007	70	148.3	45.6	1.36553	0.5	71.4
	554	64.4	2	4.9	N	5.8	L	71	F	146.3	59.0	27.6	1.50932	N	N	135	81	5.4	82	24	21	21	238	55	119	0.6	470	13.8	42.5	Y	N	2005	72	146.2	57.7	1.49435	0.6	63.5	-1.4
	555	76.5	3	14.6	A	8.3	L	64	M	164.3	49.5	18.3	1.52374	Y	N	151	97	5.9	80	38	23	65	128	60	47	0.7	400	13.3	39.3	N	N	2005	65	164.5	49.6	1.52639	0.8	65.9	-2.8
																																2006	66	163.8	48.0	1.50062	0.7	74.7
																																2007	67	164.4	50.1	1.53159	0.7	75.9
																																2008	68	163.8	47.5	1.49396	0.8	63.7
																																2009	69	164.0	49.4	1.52041	0.8	64.6
	556	55.2	1	10.7	A	9.3	L	63	F	155.2	51.0	21.1	1.48074	N	N	122	63	5.9	86	26	19	20	203	48	155	0.7	425	12.9	39.1	N	N	2005	64	155.1	49.5	1.46139	0.9	41.2	-6.4
																																2006	65	154.2	50.2	1.46395	0.7	54.1
																																2007	66	155.1	46.6	1.42437	0.7	52.4
																																2008	67	153.5	41.9	1.35125	1.0	33.5
	557	87.6	4	1.6	N	6.7	L	62	M	164.8	66.2	24.4	1.72793	Y	N	125	73	5.6	87	18	14	30	206	57	85	0.7	448	14.6	42.4	N	N	2005	63	164.3	65.2	1.71301	0.8	74.7	-2.2
																																2006	64	163.5	65.8	1.71361	0.6	101.9
																																2007	65	164.3	63.3	1.69104	0.7	84.5
																																2008	66	163.6	63.1	1.68411	0.8	72.4
	558	78.6	3	4.5	N	10.9	L	56	F	159.9	43.2	16.9	1.41006	N	N	105	68	6.0	74	20	10	16	155	57	61	0.5	356	10.5	32.9	N	N	2005	57	159.1	43.9	1.41457	0.5	78.4	-3.4
																																2006	58	158.6	44.0	1.41271	0.5	77.9
																																2007	59	159.1	43.2	1.40494	0.5	77.1
																																2008	60	158.4	43.9	1.41006	0.6	63.1
	559	109.3	4	2.7	N	4.1	L	32	M	170.1	67.6	23.4	1.78383	Y	Y	104	65	4.9	81	25	23	35	205	52	52	0.7	472	15.1	43.0	N	N	2006	34	169.9	69.5	1.80343	0.6	128.5	-0.7
																																2007	35	170.4	66.4	1.77200	0.6	125.2
																																2008	36	170.0	66.6	1.77181	0.8	90.7
	560	92.1	4	5.5	N	6.4	L	50	F	150.7	64.3	28.3	1.59951	N	N	113	78	5.4	83	36	55	161	228	59	70	0.5	385	11.6	35.1	N	Y	2005	51	150.9	65.2	1.61054	0.5	92.2	-2.1
																																2006	52	150.8	63.9	1.59605	0.5	90.8
																																2007	53	150.7	55.9	1.50712	0.5	85.3
	561	113.8	4	8.6	A	21.4	L	70	M	163.3	91.0	34.1	1.96505	N	Y	135	79	5.9	85	27	34	51	211	33	225	0.6	429	14.9	43.9	Y	N	2005	71	163.5	91.0	1.96680	0.7	95.9	-7.9
																																2006	72	163.1	90.3	1.95687	0.7	95.0
																																2007	73	163.6	89.7	1.95521	0.7	94.5
																																2008	74	163.2	91.9	1.97241	0.9	72.2
	562	70.5	3	4.8	N	5.2	L	55	M	161.5	53.6	20.6	1.55663	Y	Y	141	84	6.4	74	22	14	117	185	55	213	0.8	442	14.9	45.2	N	N	2005	56	161.5	54.0	1.56156	0.8	70.4	-0.5
																																2006	57	159.9	52.6	1.53312	0.7	79.6
																																2007	58	160.3	52.5	1.53403	0.8	68.5
																																2009	60	160.2	51.3	1.51896	0.8	67.1
	563	53.1	1	3.3	N	8.4	L	72	F	141.0	59.9	30.1	1.47896	N	N	146	87	5.5	87	36	21	18	205	50	55	0.7	405	12.9	38.7	N	N	2005	73	140.3	61.8	1.49332	0.8	46.1	7.4
																																2006	74	140.3	60.8	1.48300	0.6	62.5
	564	55.5	1	9.4	N	15.9	L	78	F	146.0	44.6	20.9	1.33810	N	N	132	69	5.5	94	20	13	16	195	65	52	0.6	347	11.8	35.1	N	N	2005	79	145.1	45.4	1.34222	0.7	46.9	-15.5
	565	122.1	4	7.3	N	11.5	L	65	M	165.5	62.4	22.7	1.69024	Y	Y	143	90	5.8	82	35	21	56	180	54	110	0.5	438	15.7	44.9	N	N	2005	66	166.7	62.0	1.69448	0.5	121.9	-3.5
																																2006	67	165.8	62.1	1.68900	0.5	121.0
																																2007	68	165.5	61.8	1.68273	0.5	120.0
																																2008	69	164.7	64.5	1.70817	0.6	99.4
																																2009	70	165.3	63.5	1.70135	0.6	98.6
	566	83.1	4	7.6	N	12.2	L	62	F	150.5	58.6	25.9	1.53616	Y	N	123	70	5.1	79	20	12	21	185	52	67	0.5	434	12.7	37.9	N	N	2005	63	150.0	56.3	1.50660	0.5	81.2	-4.3
																																2006	64	149.1	55.3	1.48866	0.5	79.8
																																2007	65	149.2	55.4	1.49053	0.5	79.6
																																2008	66	149.3	56.1	1.49923	0.6	65.3
																																2009	67	148.3	54.6	1.47486	0.6	63.9
	567	35.0	1	4.1	N	7.2	L	84	F	140.5	35.5	18.0	1.18108	N	N	115	69	5.4	89	31	16	11	158	54	77	0.8	461	13.3	41.8	N	N	2005	85	140.3	39.1	1.22930	0.7	42.1	20.3
	568	59.1	2	6.5	N	6.1	L	73	M	152.0	47.5	20.5	1.41513	Y	Y	109	64	5.8	77	20	14	25	187	47	74	0.8	440	14.0	41.8	N	N	2005	74	152.2	49.0	1.43533	0.8	59.7	1.0
	569	70.6	3	8.8	N	9.3	L	65	F	145.6	43.6	20.6	1.32264	Y	N	138	87	5.2	81	24	15	12	207	61	96	0.5	371	11.4	35.5	N	N	2006	67	145.0	44.6	1.33145	0.4	89.9	9.6
																																2007	68	145.1	43.4	1.31612	0.4	88.5
	570	65.5	2	4.9	N	3.1	L	67	M	157.6	53.7	21.6	1.53050	N	N	121	73	5.4	93	16	15	15	192	46	84	0.8	445	14.6	41.5	Y	N	2005	68	159.5	55.3	1.56324	0.7	77.1	-1.2
																																2006	69	157.0	53.1	1.51900	0.7	74.6
																																2007	70	157.7	52.6	1.51718	0.7	74.3
																																2008	71	156.8	52.2	1.50661	0.8	63.5
																																2009	72	157.0	50.5	1.48694	0.9	54.8
	571	79.3	3	10.2	A	9.6	L	65	F	155.0	51.5	21.4	1.48551	N	N	143	97	5.7	88	27	25	39	214	41	319	0.5	456	13.9	41.4	N	N	2005	66	154.8	51.7	1.48656	0.5	79.0	-2.1
																																2006	67	154.2	52.0	1.48603	0.4	100.4
																																2007	68	153.9	52.0	1.48333	0.5	78.2
																																2009	70	153.7	52.5	1.48858	0.6	63.7
	572	54.0	1	10.6	A	4.3	L	76	M	155.5	51.3	21.2	1.48652	N	N	121	74	5.4	68	26	15	33	178	53	38	0.9	410	13.4	39.9	N	N	2005	77	155.2	53.0	1.50515	0.9	54.4	0.7
	573	76.9	3	6.3	N	7.9	L	64	M	165.1	70.0	25.7	1.77174	Y	N	145	88	5.6	85	29	25	54	150	42	156	0.8	429	16.2	47.0	N	N	2005	65	165.2	72.0	1.79387	0.6	106.2	5.7
																																2006	66	164.9	70.5	1.77554	0.7	88.4
																																2007	67	165.5	69.4	1.76783	0.6	103.7
																																2008	68	165.2	68.9	1.76062	0.6	104.8
																																2009	69	164.5	70.2	1.76921	0.7	86.9
	574	77.8	3	6.7	N	7.0	L	61	F	148.7	50.7	22.9	1.43192	N	N	129	84	5.8	94	25	26	72	196	59	85	0.5	377	10.7	34.0	N	N	2005	62	148.5	49.6	1.41725	0.4	97.9	1.2
																																2006	63	148.2	50.6	1.42723	0.5	76.9
	575	81.5	4	5.9	N	8.7	L	67	M	162.3	60.4	22.9	1.64357	Y	N	140	76	5.6	83	32	29	25	188	55	103	0.7	443	13.6	41.4	Y	N	2005	68	161.5	58.6	1.61677	0.7	79.8	-4.0
																																2006	69	161.4	60.0	1.63234	0.8	69.3
																																2007	70	160.9	56.5	1.58760	0.6	92.0
																																2008	71	161.1	56.6	1.59022	0.8	67.0
																																2009	72	161.8	55.7	1.58440	0.9	58.4
	576	77.5	3	7.5	N	7.6	L	65	F	145.5	54.4	25.7	1.45235	N	N	137	79	5.1	113	24	22	16	229	49	207	0.5	423	14.1	41.3	N	Y	2005	66	143.6	53.4	1.42728	0.5	75.9	-4.1
																																2007	68	143.3	54.5	1.43696	0.5	75.7
																																2008	69	142.4	53.4	1.41862	0.6	61.0
																																2009	70	143.0	53.4	1.42295	0.6	60.9
	577	93.7	4	6.0	N	5.5	L	43	F	155.7	57.3	23.6	1.55952	Y	N	111	68	4.9	72	20	21	16	229	68	72	0.5	451	13.8	40.7	N	N	2005	44	156.3	56.6	1.55573	0.5	92.9	-4.3
																																2006	45	156.1	57.4	1.56358	0.5	92.8
																																2007	46	155.7	54.2	1.52309	0.5	89.8
																																2008	47	155.9	56.7	1.55401	0.6	74.6
																																2009	48	155.5	51.8	1.49266	0.6	71.2
	578	69.9	3	7.4	N	2.6	L	58	M	174.0	64.8	21.4	1.78108	Y	N	113	77	5.2	81	22	16	30	220	63	77	0.9	482	16.0	46.8	N	N	2005	59	173.2	62.2	1.74451	0.9	68.1	3.3
																																2006	60	173.3	60.7	1.72723	0.8	76.3
																																2007	61	172.5	60.8	1.72205	0.8	75.8
	579	66.5	2	4.9	N	8.5	L	76	M	165.0	56.0	20.6	1.61073	Y	N	126	59	5.7	83	29	13	26	209	46	81	0.8	410	13.8	40.6	N	N	2005	77	164.7	56.2	1.61104	0.8	66.3	-0.3
	580	101.9	4	3.2	N	20.9	L	69	M	164.4	68.6	25.4	1.75119	Y	N	136	91	5.5	81	26	20	31	209	49	91	0.6	467	15.0	45.6	Y	N	2005	70	164.3	65.3	1.71412	0.7	83.9	-2.5
																																2006	71	164.2	71.2	1.77753	0.6	102.6
																																2007	72	164.1	67.6	1.73799	0.6	99.9
																																2008	73	164.5	69.1	1.75738	0.7	85.0
	581	48.8	1	5.1	N	8.4	L	65	F	139.0	47.1	24.3	1.32156	N	N	114	65	5.6	87	23	16	16	277	49	114	0.7	426	13.1	39.6	N	Y	2005	66	138.6	47.8	1.32709	0.6	57.8	1.6
																																2006	67	138.3	45.7	1.29995	0.6	56.4
																																2007	68	138.4	47.1	1.31742	0.6	56.9
																																2008	69	137.9	47.7	1.32105	0.7	48.0
	582	109.0	4	13.6	A	117.3	M	67	M	157.1	53.3	21.6	1.52213	N	N	112	68	5.1	81	21	11	14	116	29	103	0.5	390	12.7	37.8	N	N	2005	68	158.0	54.0	1.53695	0.5	109.6	-6.2
																																2006	69	157.4	58.5	1.58575	0.6	92.2
																																2008	71	157.3	57.8	1.57694	0.8	66.4
																																2009	72	157.5	53.6	1.52859	0.6	87.8
	583	75.1	3	7.3	N	18.7	L	64	F	152.5	46.1	19.8	1.40059	N	N	114	61	4.9	84	20	13	18	158	67	49	0.5	408	12.3	37.3	N	N	2005	65	153.0	47.1	1.41678	0.5	75.6	-0.9
																																2006	66	151.5	46.1	1.39392	0.5	74.1
																																2007	67	151.0	46.6	1.39634	0.5	73.9
																																2008	68	149.5	45.0	1.36646	0.5	72.0
																																2009	69	150.0	45.1	1.37106	0.5	72.0
	584	62.7	2	1.8	N	8.6	L	78	M	160.7	51.9	20.1	1.52994	Y	N	133	76	5.4	75	27	15	81	160	50	54	0.8	407	13.6	39.2	N	N	2005	79	161.5	49.3	1.50228	0.7	71.0	13.2
	585	76.6	3	6.2	N	4.4	L	56	F	155.1	68.6	28.5	1.67879	Y	N	143	92	5.2	80	32	36	125	173	52	61	0.6	411	12.9	37.9	N	N	2005	57	154.2	67.0	1.65504	0.6	75.2	-0.7
																																2006	58	154.4	67.7	1.66393	0.6	75.2
																																2007	59	153.9	68.4	1.66730	0.6	75.0
	586	42.2	1	5.0	N	6.6	L	75	F	133.7	39.4	22.0	1.19096	N	N	110	67	5.6	82	21	11	10	183	47	59	0.7	392	12.0	36.0	N	N	2005	76	133.4	41.7	1.21804	0.7	43.0	1.9
	587	52.3	1	4.9	N	4.1	L	72	M	162.7	55.7	21.0	1.59078	Y	N	133	85	5.4	83	21	14	24	181	65	45	1.0	391	14.3	41.5	Y	N	2005	73	162.7	55.8	1.59200	0.9	58.5	11.9
	588	41.6	1	5.6	N	3.5	L	66	F	154.3	68.4	28.7	1.67044	N	N	152	104	5.9	94	28	22	24	207	46	130	1.0	440	13.7	41.1	N	Y	2005	67	153.4	65.9	1.63725	0.8	51.8	6.9
																																2006	68	154.0	66.4	1.64718	0.9	45.6
																																2007	69	153.9	65.8	1.64006	0.8	51.5
	589	65.3	2	7.9	N	14.0	L	78	F	142.3	42.7	21.1	1.28935	N	N	122	66	5.1	78	20	9	12	150	43	139	0.5	385	12.2	37.1	N	N	2005	79	142.3	44.1	1.30715	0.5	66.0	1.1
	590	79.6	3	4.8	N	6.9	L	62	M	161.2	55.0	21.2	1.57167	Y	Y	110	64	5.1	92	26	47	110	168	69	124	0.7	419	14.9	44.0	N	N	2005	63	161.5	54.7	1.57013	0.7	79.2	0.2
																																2006	64	160.8	56.9	1.59165	0.6	94.6
																																2007	65	160.8	59.1	1.61693	0.7	80.8
																																2008	66	160.3	55.9	1.57613	0.7	78.5
																																2009	67	161.2	56.3	1.58735	0.7	78.7
	591	59.0	2	6.7	N	16.9	L	71	F	149.1	46.5	20.9	1.38295	Y	N	85	56	5.5	74	13	12	16	171	41	75	0.6	353	10.7	33.0	N	N	2005	72	149.0	46.3	1.37974	0.6	58.6	-4.9
																																2006	73	148.4	45.6	1.36683	0.6	57.8
																																2007	74	148.2	46.2	1.37311	0.6	57.9
																																2008	75	147.9	45.7	1.36476	0.8	41.8
	592	78.8	3	6.0	N	11.9	L	63	F	146.7	54.6	25.4	1.46331	N	N	135	80	5.5	92	19	25	21	238	50	121	0.5	440	13.9	42.1	N	N	2005	64	146.6	55.2	1.46939	0.6	64.5	-1.9
																																2006	65	146.2	55.7	1.47211	0.6	64.4
																																2007	66	146.4	56.4	1.48086	0.5	78.7
	593	54.0	1	8.0	N	21.5	L	71	F	142.8	60.5	29.6	1.49896	N	N	127	78	5.9	86	25	37	25	210	45	139	0.7	437	13.6	42.1	Y	N	2005	72	143.1	59.2	1.48745	0.6	63.2	5.9
																																2006	73	142.8	60.8	1.50212	0.6	63.5
																																2007	74	142.1	59.6	1.48415	0.6	62.5
	594	58.6	2	5.0	N	7.8	L	76	M	151.1	48.2	21.1	1.41784	N	N	137	89	4.8	74	23	11	27	191	52	62	0.8	427	13.6	40.6	Y	N	2005	77	152.8	49.6	1.44689	0.7	68.9	17.6
	595	62.3	2	6.9	N	84.5	M	72	F	149.5	53.1	23.8	1.46604	N	N	128	92	5.4	77	20	8	14	244	45	95	0.6	413	13.2	39.9	N	N	2005	73	149.9	54.1	1.48058	0.6	62.6	-7.5
																																2006	74	149.8	53.0	1.46700	0.7	52.2
	596	56.1	1	7.6	N	4.1	L	54	F	145.1	53.6	25.4	1.44036	N	N	96	72	5.0	89	19	17	12	208	44	103	0.7	458	14.1	42.6	N	N	2005	55	145.0	52.9	1.43162	0.6	65.7	5.6
																																2007	57	143.9	54.0	1.43624	0.6	65.2
	597	61.3	2	7.2	N	4.4	L	54	F	156.2	58.1	23.8	1.57239	N	N	126	84	5.8	79	21	27	57	214	49	250	0.7	441	13.7	40.4	N	N	2005	55	155.2	56.0	1.54079	0.7	59.7	0.5
																																2006	56	154.6	55.6	1.53179	0.6	69.9
																																2007	57	153.2	52.8	1.48867	0.6	67.6
																																2008	58	153.1	53.2	1.49275	0.7	57.0
	598	70.6	3	3.2	N	5.9	L	32	F	160.7	54.3	21.0	1.55962	N	N	99	67	4.7	74	12	4	15	151	61	37	0.7	411	10.7	34.3	N	N	2005	33	160.7	53.8	1.55350	0.7	69.7	-1.3
	599	60.1	2	5.3	N	4.0	L	67	M	160.8	57.3	22.2	1.59639	Y	N	125	80	5.6	87	48	60	240	182	44	108	0.9	477	16.5	49.0	Y	N	2006	69	160.3	57.3	1.59279	0.7	78.3	2.0
																																2007	70	160.7	56.0	1.58018	0.7	77.3
																																2008	71	160.0	58.4	1.60354	1.0	52.9
																																2009	72	160.2	56.0	1.57662	0.8	66.1
	600	54.3	1	6.4	N	14.2	L	67	F	152.8	35.3	15.1	1.25216	N	N	116	66	5.1	69	25	15	21	175	59	49	0.6	390	12.4	38.1	N	N	2005	68	152.4	36.4	1.26619	0.5	66.7	-3.3
																																2006	69	152.3	34.9	1.24315	0.5	65.2
																																2008	71	152.7	35.0	1.24703	0.7	44.9
																																2009	72	152.4	33.7	1.22539	0.7	44.0
	601	79.2	3	3.7	N	4.9	L	35	M	170.1	64.2	22.2	1.74514	Y	N	119	91	5.1	93	31	85	34	186	41	75	0.9	534	16.9	48.5	N	N	2005	36	168.8	65.8	1.75371	0.8	89.8	2.8
																																2007	38	170.1	67.2	1.77934	0.7	103.8
																																2008	39	169.5	65.3	1.75328	0.9	77.1
	602	82.8	4	14.9	A	3.0	L	52	M	173.3	90.3	30.0	2.04486	Y	N	135	96	5.7	82	32	56	116	235	35	150	0.9	480	14.7	43.5	N	N	2006	54	172.6	88.1	2.01760	0.8	91.9	0.0
																																2007	55	173.6	82.7	1.97182	0.9	78.6
	603	73.8	3	1.4	N	6.4	L	68	M	169.7	63.3	22.0	1.73174	Y	N	140	86	5.1	77	28	24	28	274	54	233	0.8	429	13.5	41.2	N	Y	2005	69	169.3	61.8	1.71125	0.9	63.9	-4.5
																																2006	70	169.0	60.8	1.69724	0.8	71.8
																																2007	71	168.7	62.1	1.71036	0.8	72.0
																																2008	72	168.6	59.0	1.67282	1.0	55.0
																																2009	73	169.0	61.9	1.71022	1.0	56.0
	604	67.8	2	4.4	N	7.1	L	59	F	156.1	52.7	21.6	1.50783	Y	N	115	78	5.5	78	30	29	67	270	57	105	0.6	434	12.4	38.3	N	N	2005	60	155.9	50.9	1.48434	0.7	56.1	-3.2
																																2006	61	155.4	50.6	1.47718	0.6	65.8
																																2007	62	155.5	51.7	1.49144	0.6	66.1
																																2008	63	155.8	52.0	1.49720	0.7	55.8
																																2009	64	156.3	53.2	1.51530	0.7	56.2
	605	42.2	1	4.5	N	5.3	L	77	F	148.4	47.2	21.4	1.38702	N	N	147	79	5.9	91	23	15	18	220	46	120	0.8	401	12.6	39.0	N	N	2005	78	147.7	46.4	1.37226	0.8	41.6	-1.4
	606	51.0	1	5.9	N	5.6	L	83	F	147.8	37.3	17.1	1.25129	N	Y	105	55	5.6	70	28	17	23	223	52	87	0.6	344	11.5	36.4	N	N	2005	84	147.9	38.0	1.26183	0.6	51.3	0.6
	607	67.2	2	5.9	N	26.4	L	62	F	160.8	50.8	19.6	1.51676	Y	N	114	70	4.9	68	26	19	17	203	85	53	0.6	395	12.6	39.6	N	N	2005	63	160.7	50.5	1.51226	0.7	56.4	-5.7
																																2006	64	160.2	50.9	1.51392	0.7	56.2
																																2007	65	160.4	50.1	1.50448	0.6	65.8
																																2008	66	160.0	49.9	1.49984	0.8	47.7
																																2009	67	160.0	47.2	1.46480	0.8	46.4
	608	57.5	1	4.7	N	6.1	L	63	F	149.9	40.1	17.8	1.30364	N	N	145	81	5.2	83	19	13	32	227	72	58	0.6	460	13.7	42.3	N	N	2005	64	149.9	38.3	1.27844	0.6	56.2	-4.8
																																2006	65	149.7	37.6	1.26723	0.6	55.4
																																2007	66	150.4	36.7	1.25850	0.7	46.3
																																2008	67	149.7	36.9	1.25715	0.7	46.0
																																2009	68	149.6	34.9	1.22714	0.7	44.8
	609	70.0	3	9.2	N	24.1	L	77	F	150.3	45.4	20.1	1.37693	N	N	123	68	5.6	79	30	23	18	177	44	122	0.5	375	12.2	37.5	Y	N	2005	78	149.5	44.1	1.35478	0.5	68.6	-2.0
	610	78.1	3	4.5	N	9.8	L	73	M	165.0	56.4	20.7	1.61561	Y	N	126	75	5.8	74	24	14	124	147	64	37	0.7	447	14.2	42.0	Y	N	2005	74	166.7	56.3	1.62643	0.7	78.3	0.3
	611	70.1	3	6.0	N	8.6	L	69	F	151.9	41.5	17.9	1.33557	N	N	138	88	5.0	71	20	17	28	206	60	55	0.5	449	13.3	40.4	N	N	2005	70	152.1	42.1	1.34502	0.5	70.3	-0.7
																																2006	71	151.1	41.8	1.33454	0.5	69.5
																																2007	72	151.3	40.9	1.32284	0.5	68.6
	612	65.2	2	5.4	N	4.7	L	70	F	148.5	58.8	26.7	1.52354	N	N	138	81	5.4	72	31	23	15	224	58	119	0.6	396	12.9	39.1	N	N	2005	71	147.9	59.3	1.52455	0.6	65.0	-2.8
																																2006	72	148.1	58.5	1.51726	0.5	78.7
																																2007	73	148.5	58.7	1.52189	0.6	64.4
																																2008	74	148.1	59.0	1.52276	0.7	54.2
																																2009	75	147.7	58.5	1.51429	0.7	53.7
	613	72.3	3	4.9	N	21.5	L	66	F	144.5	47.2	22.6	1.36049	N	N	191	96	5.2	97	22	15	15	177	48	82	0.5	438	12.5	39.2	N	N	2006	68	143.9	46.1	1.34287	0.4	90.3	-3.2
																																2007	69	143.7	47.2	1.35442	0.5	71.1
																																2008	70	143.6	47.5	1.35799	0.6	58.1
																																2009	71	143.4	48.9	1.37347	0.6	58.6
	614	55.3	1	5.9	N	16.8	L	70	F	157.6	53.5	21.5	1.52808	N	N	156	81	6.4	111	31	27	29	210	50	155	0.7	429	13.0	38.7	Y	Y	2005	71	157.8	52.4	1.51604	0.8	47.2	-14.6
	615	62.2	2	5.3	N	7.0	L	68	F	153.1	49.0	20.9	1.44147	N	N	158	87	5.5	89	19	11	14	217	67	63	0.6	397	12.0	38.3	Y	Y	2005	69	153.5	49.9	1.45542	0.8	45.7	-8.4
																																2006	70	152.9	52.0	1.47694	0.7	53.4
	616	94.8	4	6.3	N	8.5	L	66	M	159.3	59.3	23.4	1.60887	Y	N	117	67	4.8	73	42	34	187	183	58	185	0.6	482	15.7	47.3	N	N	2005	67	159.7	62.1	1.64371	0.6	96.4	-2.9
																																2006	68	158.3	63.3	1.64659	0.6	96.2
																																2007	69	159.2	63.1	1.65060	0.6	96.0
																																2008	70	156.6	57.1	1.56373	0.7	76.5
	617	42.6	1	6.9	N	11.8	L	82	F	149.1	49.9	22.4	1.42505	N	N	167	109	5.4	93	37	47	64	159	43	64	0.8	447	13.9	42.9	Y	N	2005	83	148.3	48.6	1.40367	0.9	36.7	-13.8
	618	103.3	4	7.8	N	7.2	L	57	M	170.1	58.8	20.3	1.68117	Y	Y	136	87	5.1	80	22	26	58	163	51	56	0.6	455	15.1	44.7	N	N	2006	59	170.1	59.8	1.69327	0.6	103.0	-4.5
																																2007	60	170.1	59.1	1.68481	0.6	102.0
																																2008	61	170.1	59.3	1.68723	0.7	85.9
																																2009	62	169.3	56.9	1.65221	0.8	72.3
	619	82.1	4	8.6	N	25.7	L	61	F	157.9	51.9	20.8	1.51057	N	N	183	97	5.5	85	25	12	32	237	45	117	0.5	451	13.0	38.6	N	N	2005	62	157.9	49.1	1.47538	0.4	101.9	-4.5
																																2006	63	156.6	51.8	1.50031	0.5	80.8
																																2007	64	156.6	48.5	1.45892	0.5	78.2
																																2008	65	156.1	49.1	1.46316	0.6	64.0
																																2009	66	155.5	49.2	1.46035	0.6	63.6
	620	54.1	1	4.8	N	14.8	L	76	F	140.5	44.0	22.2	1.29390	N	N	138	81	5.4	81	26	23	14	208	66	60	0.6	418	12.9	38.5	Y	N	2005	77	143.1	43.4	1.30358	0.6	54.3	0.4
	621	66.3	2	13.0	A	6.5	L	67	F	152.0	57.0	24.6	1.52915	N	N	111	70	5.9	79	24	17	18	220	39	133	0.6	455	13.8	41.9	N	Y	2005	68	151.3	57.6	1.53084	0.6	66.1	-0.6
																																2006	69	151.0	54.1	1.48845	0.5	78.1
																																2007	70	150.7	53.0	1.47338	0.6	63.1
																																2008	71	150.2	55.0	1.49316	0.6	63.7
																																2009	72	150.6	54.9	1.49488	0.6	63.5
	622	50.9	1	16.8	A	56.8	M	79	M	166.0	53.7	19.5	1.58922	Y	N	149	89	5.6	84	26	11	20	216	70	72	1.0	395	13.1	38.1	Y	Y	2005	80	165.5	55.8	1.61181	1.1	46.3	-9.0
	623	50.7	1	7.7	N	30.3	M	79	F	135.1	41.5	22.7	1.22677	N	N	173	77	4.6	87	22	14	21	225	48	120	0.6	414	12.6	37.6	Y	N	2005	80	135.6	40.5	1.21737	0.6	50.2	-1.0
	624	105.3	4	6.9	N	9.0	L	69	M	165.9	73.0	26.5	1.80995	Y	N	145	80	6.3	121	43	33	93	163	22	84	0.6	423	14.0	40.9	Y	N	2005	70	166.0	71.4	1.79377	0.7	87.8	-2.5
																																2006	71	165.8	70.0	1.77718	0.5	125.2
																																2007	72	165.1	69.3	1.76365	0.6	101.3
																																2008	73	164.5	67.8	1.74325	0.7	84.3
	625	56.1	1	1.8	N	6.2	L	68	F	157.5	54.3	21.8	1.53704	Y	N	119	70	5.9	75	24	17	51	171	65	70	0.7	411	12.6	39.6	N	Y	2005	69	156.7	54.0	1.52777	0.7	55.5	-4.9
																																2006	70	155.8	52.5	1.50330	0.7	54.4
																																2007	71	155.9	54.8	1.53166	0.6	65.3
																																2008	72	156.0	54.2	1.52522	0.8	47.3
																																2009	73	155.5	51.4	1.48775	1.1	32.4
	626	49.0	1	11.7	A	29.2	L	85	F	138.7	38.4	20.0	1.20980	N	N	138	84	5.0	80	16	10	12	185	49	86	0.6	362	11.5	35.3	Y	N	2005	86	138.3	40.0	1.22839	0.7	41.9	-14.5
	627	49.1	1	9.3	N	61.5	M	77	F	143.1	50.9	24.9	1.39495	N	N	180	89	5.5	78	35	28	23	157	31	282	0.7	400	11.2	34.6	Y	N	2005	78	143.3	50.3	1.38935	0.8	42.1	-14.3
	628	65.3	2	7.3	N	6.6	L	66	F	151.2	54.9	24.0	1.49920	N	N	161	85	5.7	88	27	23	18	214	85	38	0.6	433	12.5	39.4	Y	Y	2005	67	150.2	55.6	1.50006	0.7	54.9	-3.4
																																2006	68	149.6	54.5	1.48307	0.6	64.0
																																2007	69	149.8	54.6	1.48508	0.6	63.8
																																2008	70	149.5	54.7	1.48466	0.7	53.7
																																2009	71	149.5	52.4	1.45780	0.7	52.5
	629	133.0	4	8.9	A	7.1	L	55	M	167.2	67.0	23.9	1.75507	Y	Y	130	86	5.2	86	26	34	68	181	52	67	0.5	476	14.5	43.4	N	N	2007	58	166.7	66.5	1.74514	0.6	106.7	-6.5
																																2009	60	166.6	67.2	1.75272	0.7	89.7
	630	57.6	1	3.2	N	3.8	L	90	M	162.3	46.0	17.5	1.46393	N	N	130	74	5.5	77	24	10	26	158	50	60	0.8	383	12.3	37.4	N	N	2005	91	161.5	45.4	1.45057	0.9	50.0	-13.2
	631	88.5	4	4.4	N	5.1	L	55	M	172.3	58.0	19.5	1.68706	Y	Y	98	57	5.8	74	90	93	196	145	48	94	0.7	454	15.5	45.9	N	N	2005	56	171.9	54.3	1.63769	0.7	85.5	-1.7
																																2007	58	171.3	54.0	1.62906	0.7	84.1
	632	84.3	4	11.3	A	10.9	L	56	M	168.2	54.6	19.3	1.61584	Y	Y	103	68	5.7	138	30	24	33	163	73	40	0.7	458	14.8	44.7	N	N	2005	57	167.9	54.4	1.61123	0.7	83.6	-3.4
																																2006	58	167.6	56.8	1.63894	0.7	84.7
																																2007	59	168.4	56.0	1.63472	0.7	84.0
																																2008	60	168.6	61.8	1.70611	0.8	75.4
																																2009	61	168.2	56.7	1.64196	0.9	63.5
	633	33.2	1	3.9	N	4.6	L	67	M	159.5	45.0	17.6	1.43213	Y	Y	114	74	5.5	67	21	10	63	167	72	46	1.4	381	11.9	35.4	Y	N	2005	68	161.3	45.5	1.45063	1.3	36.4	-4.0
																																2006	69	159.8	44.3	1.42456	1.2	38.8
																																2007	70	159.2	42.3	1.39236	1.7	25.8
	634	72.6	3	4.1	N	9.1	L	58	F	148.1	41.8	19.1	1.31528	N	N	128	73	5.2	81	8	11	14	218	58	68	0.5	403	11.9	36.5	N	N	2005	59	149.3	43.9	1.35085	0.5	74.1	3.0
																																2006	60	147.6	43.3	1.33187	0.4	92.9
																																2007	61	147.8	42.2	1.31868	0.5	71.7
	635	43.4	1	3.6	N	4.6	L	80	M	154.5	67.3	28.2	1.66053	Y	Y	124	62	5.4	81	29	34	51	258	41	152	1.2	330	10.5	31.4	Y	Y	2005	81	154.7	64.5	1.63234	1.1	46.7	7.6
	636	65.1	2	10.4	A	11.7	L	79	M	156.3	59.9	24.5	1.59365	N	N	130	80	5.7	80	21	17	25	191	50	73	0.8	387	12.7	37.5	Y	N	2005	80	155.1	59.6	1.58139	0.7	74.5	14.4
	637	51.8	1	4.2	N	5.1	L	72	F	150.3	50.8	22.4	1.44429	N	N	131	80	5.9	90	19	10	31	239	55	208	0.7	421	12.8	39.0	Y	N	2005	73	149.5	47.5	1.39822	0.7	50.0	-3.5
	638	59.9	2	8.3	N	15.0	L	82	F	139.9	37.1	19.0	1.19969	N	N	114	60	5.4	73	19	13	21	228	64	85	0.5	409	13.3	39.2	Y	N	2005	83	139.9	37.0	1.19831	0.5	59.6	-0.5
	639	64.6	2	4.2	N	6.2	L	61	M	161.0	63.6	24.5	1.67026	Y	Y	142	87	5.8	92	28	27	228	286	77	152	0.9	481	15.1	44.9	Y	N	2005	62	161.1	65.3	1.68985	0.8	74.0	3.6
																																2007	64	159.4	64.6	1.66869	0.7	83.8
																																2008	65	160.1	65.8	1.68770	0.8	72.9
																																2009	66	159.2	64.0	1.66112	0.8	71.4
	640	79.4	3	4.0	N	6.6	L	59	F	151.1	50.6	22.2	1.44743	Y	N	92	58	5.7	77	21	14	15	214	70	60	0.5	433	13.2	39.3	N	N	2005	60	151.1	50.9	1.45107	0.4	101.2	-1.3
																																2006	61	150.8	50.0	1.43804	0.5	78.2
																																2007	62	150.3	49.2	1.42416	0.5	77.1
																																2008	63	151.1	48.1	1.41659	0.5	76.3
																																2009	64	151.0	47.3	1.40586	0.5	75.4
	641	89.2	4	4.2	N	2.0	L	35	M	165.5	65.8	24.0	1.72878	Y	Y	113	69	5.1	82	27	35	106	211	79	179	0.8	504	15.6	45.2	N	N	2005	36	165.9	65.7	1.73069	0.7	102.5	-2.0
																																2008	39	164.6	65.5	1.71862	0.9	75.6
																																2009	40	164.4	64.8	1.70929	0.8	84.9
	642	38.2	1	4.2	N	4.8	L	65	F	142.0	35.9	17.8	1.19589	N	N	181	96	6.3	107	20	11	20	250	64	139	0.8	429	12.2	37.5	Y	N	2006	67	142.1	36.2	1.20074	0.9	33.4	-1.6
																																2008	69	141.5	34.7	1.17572	0.8	36.9
	643	50.0	1	4.0	N	5.3	L	86	F	150.5	52.6	23.2	1.46723	N	N	124	74	5.8	82	18	13	18	189	60	82	0.7	452	14.3	44.4	Y	N	2005	87	151.3	48.7	1.42544	0.6	57.3	14.6
	644	61.8	2	4.6	N	13.2	L	68	F	154.5	47.4	19.9	1.43069	N	N	131	86	5.2	72	28	22	15	173	62	77	0.6	394	13.0	38.6	N	N	2005	69	152.3	46.4	1.40312	0.6	60.3	9.1
																																2006	70	152.6	47.4	1.41791	0.5	74.1
	645	81.2	4	6.1	N	3.1	L	67	M	168.7	56.2	19.7	1.63932	Y	N	104	65	5.2	101	12	18	33	154	53	107	0.7	405	13.1	39.0	N	N	2005	68	168.2	55.2	1.62336	0.7	80.1	3.7
																																2006	69	165.8	56.5	1.62250	0.7	79.7
																																2007	70	166.3	55.4	1.61252	0.6	93.4
	646	75.9	3	6.5	N	7.3	L	64	M	168.2	65.8	23.3	1.74919	Y	Y	133	82	5.5	110	28	22	56	187	60	111	0.8	477	15.7	46.5	N	N	2005	65	168.3	64.2	1.73173	0.7	86.6	0.5
																																2006	66	166.7	62.7	1.70258	0.7	84.7
																																2007	67	167.9	63.7	1.72243	0.7	85.4
																																2008	68	167.5	66.5	1.75177	0.8	74.7
																																2009	69	167.2	68.7	1.77386	0.8	75.3
	647	98.1	4	3.2	N	29.3	L	70	M	164.4	63.4	23.5	1.69349	Y	Y	143	86	6.2	92	15	17	61	199	38	128	0.6	485	16.6	48.8	Y	N	2005	71	163.5	62.3	1.67426	0.7	81.6	-16.8
	648	82.5	4	10.1	A	6.3	L	69	F	156.4	57.9	23.6	1.57154	N	N	138	65	5.8	88	21	16	29	235	59	89	0.5	411	12.3	39.1	Y	N	2005	70	156.5	55.3	1.54187	0.5	80.6	-4.4
																																2006	71	156.2	54.2	1.52663	0.5	79.5
																																2007	72	155.9	52.1	1.49851	0.5	77.7
																																2008	73	155.6	53.1	1.50917	0.6	63.8
																																2009	74	155.6	54.5	1.52596	0.6	64.3
	649	94.9	4	4.0	N	10.0	L	34	M	171.2	70.4	24.0	1.82337	Y	Y	125	79	5.5	81	22	23	48	228	49	121	0.8	468	15.3	45.2	N	N	2005	35	172.4	72.8	1.85892	0.8	95.9	0.4
																																2006	36	171.8	74.1	1.86823	0.7	110.7
																																2007	37	171.9	69.7	1.82102	0.7	107.0
																																2008	38	171.1	72.2	1.84226	0.8	92.8
																																2009	39	171.3	71.6	1.83729	0.8	91.9
	650	109.0	4	7.7	N	4.8	L	37	M	162.3	54.0	20.5	1.56716	Y	Y	99	60	5.9	70	18	16	39	208	61	83	0.6	513	15.7	47.6	N	N	2005	38	162.3	54.5	1.57332	0.6	108.6	-3.2
																																2006	39	161.9	54.7	1.57295	0.7	91.1
																																2007	40	163.1	56.2	1.59968	0.6	108.8
																																2008	41	165.3	55.5	1.60671	0.7	91.7
	651	62.6	2	5.3	N	70.9	M	69	F	142.5	35.5	17.5	1.19324	N	N	131	78	5.6	93	29	18	13	173	69	90	0.5	403	12.6	37.6	N	N	2006	71	141.4	36.5	1.20065	0.4	79.8	0.8
																																2007	72	141.9	33.7	1.16285	0.4	77.0
																																2008	73	141.1	34.5	1.17043	0.5	60.4
																																2009	74	139.5	34.9	1.16650	0.5	60.0
	652	67.4	2	4.8	N	7.7	L	65	M	169.9	67.0	23.2	1.77557	Y	N	139	83	5.6	107	21	20	35	186	64	137	0.9	418	14.2	40.1	Y	N	2005	66	170.7	68.9	1.80293	0.7	89.7	7.9
																																2006	67	171.7	66.5	1.78350	0.7	88.4
																																2007	68	170.3	65.2	1.75756	0.6	102.7
																																2008	69	170.5	65.9	1.76764	0.7	86.9
																																2009	70	169.5	65.4	1.75443	0.7	85.9
	653	54.3	1	7.2	N	6.2	L	68	M	158.7	46.7	18.5	1.44959	Y	N	138	88	5.5	87	33	25	71	202	78	77	0.9	483	15.1	46.3	N	N	2005	69	158.7	45.6	1.43498	1.0	47.7	-2.7
																																2006	70	158.2	46.3	1.44100	0.9	53.6
																																2007	71	157.7	46.1	1.43439	0.9	53.1
																																2008	72	157.8	45.5	1.42774	1.0	46.9
																																2009	73	157.0	44.1	1.40372	1.0	45.9
	654	107.4	4	4.7	N	7.7	L	53	M	171.9	60.3	20.4	1.71229	Y	N	111	78	5.2	91	21	22	71	176	60	92	0.6	449	14.2	42.3	N	N	2005	54	173.1	60.5	1.72337	0.7	90.9	-2.9
																																2009	58	170.9	68.8	1.80335	0.7	93.2
	655	65.7	2	2.8	N	4.1	L	70	M	165.5	51.1	18.6	1.55265	N	N	121	86	5.6	80	20	16	21	175	43	118	0.8	511	14.9	46.1	N	N	2005	71	165.3	51.6	1.55772	0.7	75.9	1.5
																																2006	72	165.0	50.3	1.53889	0.7	74.7
																																2007	73	165.5	53.4	1.58198	0.7	76.5
																																2008	74	165.4	50.4	1.54290	0.7	74.3
																																2009	75	164.8	49.7	1.52972	0.8	63.4
	656	77.1	3	4.9	N	5.3	L	66	M	169.0	69.2	24.2	1.79320	Y	N	141	90	5.7	89	21	24	40	180	52	110	0.8	517	15.9	49.2	N	N	2005	67	168.7	71.3	1.81379	0.7	89.9	0.1
																																2006	68	170.2	69.6	1.80685	0.7	89.2
																																2008	70	168.9	65.0	1.74536	0.8	73.8
	657	69.9	3	7.5	N	6.2	L	72	M	160.0	64.0	25.0	1.66717	Y	N	182	94	4.8	66	41	33	84	174	50	247	0.8	441	14.7	43.8	N	N	2005	73	158.7	64.2	1.65954	0.8	69.3	-0.9
	658	61.6	2	7.6	N	14.8	L	69	M	163.3	44.6	16.7	1.45127	Y	Y	165	83	5.6	88	20	15	24	232	71	67	0.8	441	14.3	42.3	Y	N	2006	71	163.0	44.6	1.44934	0.7	70.6	5.9
																																2007	72	162.3	44.4	1.44138	0.6	82.8
																																2008	73	162.7	44.1	1.44048	0.7	69.7
	659	78.3	3	8.1	N	5.0	L	69	M	150.3	43.1	19.0	1.34684	Y	N	131	79	5.1	94	32	20	15	181	46	97	0.6	449	13.7	41.7	N	N	2005	70	149.0	41.0	1.31027	0.6	75.9	-4.9
																																2006	71	148.2	41.5	1.31190	0.6	75.7
																																2007	72	148.3	40.6	1.29969	0.6	74.7
																																2009	74	148.5	40.5	1.30028	0.8	54.1
	660	46.9	1	7.8	N	6.7	L	65	M	160.3	66.1	25.7	1.69250	N	N	137	81	5.1	76	22	19	23	180	38	111	1.2	499	14.9	45.4	N	N	2008	69	159.5	65.2	1.67658	1.2	45.7	-0.6
	661	71.8	3	5.4	N	4.1	L	60	M	161.5	59.3	22.7	1.62495	Y	N	124	83	5.6	87	28	22	118	239	63	120	0.8	494	15.9	46.4	N	N	2005	61	163.5	60.4	1.65237	0.7	84.1	-3.0
																																2006	62	160.7	58.3	1.60745	0.8	70.4
																																2009	65	160.3	55.2	1.56772	0.9	59.5
	662	64.8	2	7.0	N	7.0	L	69	M	160.7	51.5	19.9	1.52492	Y	N	108	71	5.2	87	30	23	80	185	61	57	0.8	448	13.6	42.2	N	N	2005	70	160.0	50.8	1.51128	0.7	74.0	-0.2
																																2006	71	159.8	53.4	1.54228	0.7	75.2
																																2007	72	159.3	53.2	1.53572	0.7	74.6
																																2008	73	158.9	53.5	1.53720	0.9	56.5
																																2009	74	159.9	53.1	1.53929	0.8	64.1
	663	89.4	4	4.7	N	5.9	L	66	M	171.9	67.5	22.8	1.79637	Y	N	155	89	5.0	74	24	15	51	219	58	162	0.7	468	14.7	44.0	Y	N	2005	67	171.4	67.4	1.79145	0.7	88.8	6.8
																																2006	68	172.2	66.5	1.78727	0.6	104.4
																																2007	69	171.5	69.7	1.81739	0.6	105.7
	664	64.3	2	4.7	N	6.2	L	63	M	157.4	66.8	26.9	1.67774	Y	N	140	94	5.5	90	22	22	57	211	46	160	0.9	506	15.8	46.7	Y	N	2005	64	157.1	66.4	1.67115	1.0	56.8	-0.6
																																2006	65	156.8	67.2	1.67735	0.9	63.7
																																2007	66	156.7	66.5	1.66860	0.8	71.8
																																2008	67	156.9	66.1	1.66640	1.0	55.9
																																2009	68	156.5	67.0	1.67290	0.9	62.7
	665	72.5	3	4.1	N	5.4	L	57	M	163.9	57.1	21.3	1.61624	Y	Y	137	94	5.4	76	29	22	33	207	54	96	0.8	476	14.4	44.1	N	N	2005	58	163.7	55.3	1.59298	0.9	62.5	2.5
																																2006	59	163.4	55.2	1.58964	0.7	81.7
																																2007	60	163.4	54.7	1.58350	0.6	95.9
																																2008	61	164.3	54.1	1.58239	0.7	80.6
																																2009	62	164.0	57.4	1.62056	0.8	71.0
	666	52.4	1	6.3	N	3.1	L	67	M	161.5	54.1	20.7	1.56279	N	Y	109	74	5.2	73	22	24	20	192	37	111	1.0	487	13.6	42.9	N	N	2005	68	161.2	54.6	1.56680	1.0	52.3	4.1
																																2007	70	161.0	56.5	1.58771	0.9	59.0
	667	80.9	4	8.4	A	111.6	M	74	M	159.6	65.5	25.7	1.68061	Y	N	184	91	4.8	79	24	20	15	166	63	67	0.7	413	13.8	40.7	N	N	2005	75	160.3	66.8	1.70009	0.7	81.6	0.0
																																2006	76	159.3	68.8	1.71375	0.7	81.9
																																2007	77	158.7	67.3	1.69313	0.7	80.6
	668	43.7	1	6.2	N	6.2	L	67	M	155.5	60.1	24.9	1.58998	Y	Y	127	70	5.8	71	20	15	54	236	54	210	1.2	464	14.0	43.8	Y	Y	2006	69	155.4	59.8	1.58587	1.0	52.8	1.4
																																2007	70	155.1	60.3	1.58870	1.1	47.4
																																2008	71	155.9	61.2	1.60527	1.2	43.4
	669	67.3	2	4.3	N	4.7	L	69	M	163.1	74.4	28.0	1.80225	N	N	138	75	6.0	81	48	73	41	176	40	237	0.9	550	16.9	50.0	N	N	2005	70	164.3	72.2	1.78888	0.9	66.5	0.7
																																2006	71	163.0	73.7	1.79422	0.8	75.6
																																2007	72	163.4	76.2	1.82308	0.8	76.5
																																2008	73	163.2	76.7	1.82653	0.9	67.1
																																2009	74	162.5	74.6	1.79949	0.9	65.8
	670	80.3	4	4.1	N	13.3	L	62	M	169.0	51.8	18.1	1.58553	Y	Y	137	83	5.0	67	25	14	48	131	52	53	0.7	439	15.9	47.3	N	N	2006	64	167.8	50.9	1.56565	0.6	93.1	1.0
																																2007	65	168.8	52.1	1.58806	0.7	79.4
																																2008	66	169.2	51.2	1.57905	0.6	93.0
																																2009	67	168.0	50.3	1.55913	0.7	77.3
	671	65.8	2	5.7	N	5.7	L	64	M	153.5	54.9	23.3	1.51570	Y	N	104	71	5.6	84	20	15	24	178	48	105	0.8	453	13.7	42.6	N	N	2005	65	153.1	54.8	1.51166	0.6	89.5	0.6
																																2006	66	151.9	52.9	1.48069	0.7	73.7
																																2007	67	152.5	54.0	1.49797	0.6	87.9
																																2008	68	151.7	51.1	1.45767	0.8	62.2
																																2009	69	152.3	53.1	1.48590	0.8	63.1
	672	48.2	1	8.9	A	7.9	L	66	M	155.9	59.6	24.5	1.58730	N	Y	125	75	6.0	76	40	49	62	223	35	406	1.1	448	14.6	43.4	N	N	2005	67	156.6	59.1	1.58677	1.1	48.0	0.6
																																2006	68	155.4	56.0	1.54223	1.0	51.5
																																2007	69	155.4	54.8	1.52750	1.0	50.8
																																2008	70	156.3	56.6	1.55573	1.0	51.5
																																2009	71	155.6	58.1	1.56801	1.1	46.6
	673	53.1	1	2.5	N	6.7	L	71	M	155.3	62.1	25.7	1.61076	Y	N	149	90	5.0	74	27	27	78	217	45	128	1.0	468	14.5	43.3	N	N	2005	72	157.9	61.6	1.62467	0.9	59.9	-0.3
																																2006	73	154.6	59.9	1.58106	0.9	58.1
																																2007	74	155.2	57.0	1.55184	1.0	50.6
	674	65.1	2	3.7	N	35.5	M	74	M	154.0	58.7	24.8	1.56311	Y	N	155	89	5.0	73	20	20	37	245	53	146	0.8	403	14.1	40.6	Y	N	2005	75	154.0	58.9	1.56537	0.8	64.9	-0.3
	675	60.1	2	7.5	N	25.3	L	72	M	159.2	61.1	24.1	1.62871	Y	N	125	79	5.5	88	23	16	46	166	57	80	0.9	459	14.7	44.2	N	N	2005	73	158.6	61.2	1.62538	1.0	53.2	-0.7
																																2006	74	158.4	63.1	1.64513	0.9	60.2
	676	57.5	1	2.5	N	3.2	L	61	M	167.5	59.2	21.1	1.66730	Y	N	124	77	5.1	73	19	14	21	164	53	73	1.0	383	12.4	37.4	Y	N	2005	62	168.7	56.4	1.64179	1.0	56.3	-1.3
																																2006	63	167.2	59.9	1.67347	0.9	64.1
																																2007	64	167.7	61.2	1.69247	1.0	57.5
																																2008	65	167.6	59.9	1.67638	1.1	51.1
	677	90.7	4	8.0	N	5.3	L	55	M	170.1	62.8	21.7	1.72886	Y	Y	150	97	5.9	94	42	36	105	198	72	71	0.7	460	15.3	46.1	N	N	2005	56	173.2	58.5	1.69963	0.6	105.0	4.8
																																2006	57	169.8	58.2	1.67172	0.6	102.7
																																2007	58	170.5	58.7	1.68282	0.6	102.9
	678	82.0	4	2.1	N	2.6	L	72	M	159.0	44.8	17.7	1.42617	Y	N	122	66	4.6	74	30	32	18	168	62	29	0.6	398	13.3	39.3	N	N	2005	73	159.4	44.8	1.42877	0.6	81.8	-1.3
																																2006	74	158.6	43.0	1.39898	0.6	79.8
	679	36.5	1	7.7	N	23.1	L	83	F	140.3	39.0	19.8	1.22796	N	N	140	69	6.0	87	58	71	43	177	50	115	0.8	389	13.2	38.7	Y	N	2005	84	139.0	34.8	1.16205	1.2	22.1	-39.5
	680	65.1	2	7.2	N	8.2	L	69	M	159.2	71.8	28.3	1.74433	Y	N	140	82	5.1	76	17	15	52	189	34	334	0.9	522	15.1	45.7	N	N	2005	70	159.9	68.7	1.71737	0.9	63.8	2.0
																																2006	71	158.9	68.2	1.70427	0.8	71.8
																																2007	72	158.8	66.2	1.68154	0.8	70.5
																																2008	73	158.7	66.5	1.68455	0.8	70.4
																																2009	74	158.4	65.5	1.67144	0.8	69.6
	681	56.5	1	8.0	N	69.3	M	67	F	156.3	55.4	22.6	1.54162	Y	Y	106	61	5.1	79	17	12	22	187	49	125	0.7	440	14.4	44.1	Y	N	2006	69	155.5	53.3	1.51088	0.7	54.9	0.1
																																2007	70	155.5	51.3	1.48652	0.6	63.6
																																2009	72	153.5	53.3	1.49677	0.7	53.7
	682	69.1	3	2.0	N	2.9	L	63	M	162.7	55.3	20.9	1.58592	Y	N	147	88	4.8	87	44	46	381	202	81	96	0.8	452	14.4	43.8	N	N	2005	64	163.2	56.7	1.60643	0.9	61.3	-0.3
																																2006	65	162.2	57.3	1.60646	0.8	69.4
																																2007	66	162.5	54.9	1.57962	0.8	67.9
																																2008	67	162.3	54.6	1.57454	0.8	67.4
	683	75.2	3	10.6	A	13.2	L	61	M	160.8	67.3	26.0	1.70935	Y	N	122	79	5.2	82	30	34	151	260	40	144	0.8	480	14.6	43.2	N	N	2005	62	161.8	67.0	1.71379	0.9	66.0	0.0
																																2006	63	160.6	61.9	1.64816	0.7	83.1
																																2007	64	161.5	63.0	1.66729	0.7	83.7
																																2008	65	161.1	63.6	1.67101	0.8	72.2
																																2009	66	161.1	61.8	1.65075	0.8	71.0
	684	55.1	1	6.6	N	46.6	M	60	M	168.1	67.5	23.9	1.76749	Y	N	143	92	5.9	99	37	42	226	203	47	123	1.1	458	14.2	43.3	N	N	2005	61	168.1	67.0	1.76191	1.2	49.7	-3.8
																																2006	62	167.8	63.9	1.72456	1.1	53.3
																																2007	63	167.6	66.7	1.75476	1.1	54.0
																																2009	65	167.8	67.9	1.76964	1.4	41.4
	685	44.5	1	6.3	N	2.7	L	61	F	151.0	44.5	19.5	1.36986	N	N	93	57	6.1	81	26	15	29	224	48	75	0.8	396	12.4	38.4	N	Y	2005	62	149.7	43.4	1.34690	0.8	43.6	2.1
																																2006	63	150.2	44.9	1.36980	0.6	60.4
																																2007	64	150.7	43.6	1.35606	0.7	50.3
																																2008	65	150.1	43.8	1.35478	0.8	43.2
																																2009	66	149.6	41.8	1.32493	0.7	48.7
	686	86.5	4	6.2	N	7.3	L	61	M	167.3	62.0	22.1	1.69890	Y	N	119	78	5.1	100	25	23	35	189	56	72	0.7	493	15.8	46.1	N	N	2005	62	166.9	61.1	1.68545	0.7	85.4	-4.3
																																2006	63	166.0	61.0	1.67768	0.7	84.6
																																2007	64	166.3	60.5	1.67401	0.7	84.1
																																2009	66	166.7	59.2	1.66152	0.9	62.8
	687	77.0	3	5.3	N	4.3	L	61	M	153.0	55.0	23.5	1.51329	Y	Y	151	83	5.4	90	32	28	67	233	69	75	0.7	454	14.4	42.4	N	N	2005	62	152.7	54.0	1.49940	0.7	76.0	-3.4
																																2007	64	152.3	54.1	1.49773	0.7	75.2
																																2008	65	152.0	53.9	1.49323	0.8	64.5
																																2009	66	151.2	51.1	1.45419	0.8	62.5
	688	75.6	3	4.9	N	10.4	L	63	M	167.2	65.2	23.3	1.73487	Y	N	158	98	4.8	76	24	21	27	198	56	84	0.8	457	15.9	46.0	N	N	2005	64	167.9	65.3	1.74127	0.9	66.4	-12.2
	689	58.1	1	7.2	N	7.6	L	64	M	165.5	64.0	23.4	1.70853	Y	N	133	78	5.9	109	25	33	42	223	46	166	1.0	491	14.8	42.5	Y	N	2006	66	164.6	64.2	1.70404	1.0	57.4	-1.8
																																2007	67	165.1	63.6	1.70099	1.0	57.1
																																2008	68	165.1	60.7	1.66759	1.0	55.7
																																2009	69	164.2	62.2	1.67831	1.1	50.3
	690	58.6	2	4.0	N	9.2	L	63	M	167.9	48.1	17.0	1.52911	Y	N	117	73	5.5	127	26	24	26	156	66	50	0.9	390	12.8	38.9	N	Y	2005	64	169.5	47.9	1.53694	0.8	66.7	-0.1
																																2006	65	167.6	46.0	1.49843	0.9	56.9
																																2007	66	168.2	47.2	1.51817	0.8	65.3
																																2008	67	168.0	48.0	1.52842	0.9	57.5
																																2009	68	167.8	47.4	1.51896	0.9	56.9
	691	73.1	3	6.4	N	9.2	L	56	M	158.3	61.0	24.3	1.62090	Y	N	143	83	5.9	73	17	22	37	202	42	139	0.8	481	14.8	44.3	N	N	2005	57	158.2	62.1	1.63251	0.9	64.4	-11.9
	692	82.4	4	2.8	N	3.6	L	63	M	174.5	74.1	24.3	1.88947	Y	N	124	89	5.8	92	24	18	98	211	46	221	0.8	484	15.3	45.2	N	N	2005	64	174.8	72.9	1.87875	0.8	81.5	-1.4
																																2006	65	173.8	70.5	1.84452	0.7	92.2
																																2007	66	174.3	72.8	1.87321	0.8	80.6
																																2008	67	174.1	73.8	1.88308	0.9	70.9
																																2009	68	173.3	71.3	1.84952	0.8	78.9
	693	35.8	1	10.2	A	91.8	M	79	M	157.4	61.4	24.8	1.61870	N	N	114	68	6.0	76	18	11	13	169	49	165	1.4	433	11.4	35.6	Y	N	2005	80	157.5	60.3	1.60705	1.3	38.5	7.5
	694	87.9	4	6.8	N	3.9	L	55	F	162.7	53.9	20.3	1.56873	Y	N	116	77	5.9	82	26	16	14	244	45	90	0.5	414	12.6	39.6	N	N	2005	56	163.1	53.6	1.56780	0.5	87.4	-5.0
																																2006	57	162.0	53.4	1.55765	0.5	86.3
																																2007	58	161.7	51.7	1.53432	0.6	69.3
																																2008	59	161.6	52.0	1.53740	0.6	69.1
																																2009	60	162.0	51.5	1.53385	0.6	68.6
	695	80.2	4	4.2	N	3.5	L	54	M	171.1	64.8	22.1	1.75951	Y	Y	117	84	5.2	77	27	35	57	205	41	163	0.8	524	15.8	48.7	N	N	2006	56	169.8	61.5	1.71137	0.8	77.2	-1.0
																																2007	57	169.2	65.3	1.75103	0.8	78.5
	696	73.0	3	11.2	A	2.1	L	74	F	147.4	50.4	23.2	1.41925	Y	N	117	68	5.6	84	18	12	16	230	62	79	0.5	464	14.0	42.0	N	N	2005	75	147.5	51.1	1.42830	0.5	73.2	0.3
	697	71.8	3	4.0	N	9.7	L	62	M	154.9	65.0	27.0	1.63924	Y	N	139	96	5.4	89	24	15	64	215	43	232	0.8	498	16.8	49.8	N	N	2007	65	154.2	63.0	1.61176	0.7	80.6	4.1
	698	63.7	2	1.6	N	6.0	L	22	F	159.1	47.4	18.7	1.46145	N	N	102	75	5.1	76	16	10	11	187	50	60	0.8	464	14.5	44.5	N	N	2005	23	159.1	47.3	1.46014	0.9	55.2	-13.3
	699	46.0	1	3.8	N	11.7	L	75	M	169.8	62.9	21.8	1.72782	N	N	151	90	5.4	91	31	24	46	238	46	112	1.2	459	14.9	43.6	N	N	2005	76	171.7	61.5	1.72523	1.2	45.7	-0.7
	700	70.5	3	4.7	N	55.7	M	60	M	156.7	59.7	24.3	1.59434	Y	Y	144	87	6.2	114	59	74	119	138	48	222	0.8	505	15.3	45.8	N	N	2005	61	156.6	63.0	1.63046	0.6	98.3	8.3
																																2006	62	157.0	62.9	1.63238	0.5	119.5
																																2007	63	156.7	63.7	1.63835	0.5	119.4
																																2008	64	156.5	57.6	1.56880	0.7	78.8
																																2009	65	155.8	56.6	1.55212	0.6	91.8
	701	83.8	4	3.9	N	8.1	L	47	M	166.3	68.7	24.8	1.76693	Y	N	128	90	6.0	96	18	28	129	282	52	196	0.8	569	16.9	50.7	N	N	2005	48	167.7	68.1	1.77109	0.7	96.6	5.0
																																2006	49	166.4	67.5	1.75451	0.7	95.1
																																2007	50	167.3	69.0	1.77737	0.7	95.8
	702	82.4	4	7.1	N	7.8	L	54	M	166.3	72.5	26.2	1.80783	Y	Y	130	72	5.4	80	15	18	39	172	34	75	0.8	482	14.8	44.9	N	N	2005	55	167.5	72.9	1.82153	0.8	82.6	-1.1
																																2006	56	166.8	72.0	1.80645	0.8	81.4
																																2007	57	167.0	72.1	1.80855	0.7	93.9
																																2008	58	166.5	72.5	1.80940	0.8	80.8
																																2009	59	166.2	71.3	1.79427	0.9	70.1
	703	42.4	1	8.7	N	30.1	M	83	F	144.3	52.6	25.3	1.42316	N	N	153	90	5.6	81	25	18	39	217	47	85	0.8	405	12.3	38.0	Y	N	2005	84	144.7	53.3	1.43405	0.8	42.5	0.2
	704	94.3	4	4.5	N	9.6	L	72	M	162.2	60.3	22.9	1.64168	Y	N	168	89	5.2	95	24	15	67	213	49	263	0.6	457	14.8	45.8	Y	N	2005	73	161.9	60.7	1.64409	0.6	94.1	-0.6
																																2006	74	161.4	60.1	1.63350	0.6	93.1
	705	69.1	3	7.0	N	15.2	L	70	M	167.9	56.3	19.9	1.63491	Y	Y	144	84	6.3	82	17	12	40	161	68	56	0.8	464	15.5	45.7	N	N	2005	71	168.4	56.7	1.64338	0.7	80.1	-3.4
																																2006	72	167.0	56.7	1.63346	1.0	53.7
																																2007	73	167.7	56.0	1.62979	0.8	68.1
	706	65.5	2	4.5	N	5.7	L	49	M	175.6	64.0	20.8	1.78350	Y	N	104	72	5.2	71	14	8	27	206	52	67	1.0	473	14.3	43.4	N	N	2006	51	176.0	63.6	1.78169	0.9	72.5	5.3
	707	99.1	4	4.9	N	12.5	L	57	F	155.5	44.6	18.4	1.40068	Y	N	106	64	5.1	83	23	15	13	166	66	44	0.4	385	11.0	33.9	N	N	2005	58	156.3	40.9	1.35509	0.4	95.4	-1.0
																																2006	59	156.6	43.4	1.39163	0.4	97.5
	708	70.7	3	5.0	N	8.3	L	55	M	174.4	64.0	21.0	1.77466	Y	N	120	74	4.8	109	23	26	95	173	55	108	0.9	437	14.6	42.6	N	N	2005	56	174.3	65.8	1.79495	0.9	71.1	0.8
																																2006	57	173.8	67.4	1.80960	0.8	81.2
																																2008	59	173.9	65.9	1.79312	0.9	70.0
	709	94.9	4	3.3	N	3.4	L	57	M	172.4	70.0	23.5	1.82819	Y	N	135	81	4.6	77	18	25	32	201	64	81	0.7	490	15.6	44.8	N	N	2005	58	171.5	70.2	1.82348	0.8	81.4	-6.1
																																2006	59	170.6	69.2	1.80549	0.8	80.2
																																2007	60	171.0	69.3	1.80912	0.8	80.0
																																2008	61	171.1	68.8	1.80488	0.9	69.8
	710	70.8	3	5.9	N	8.7	L	59	M	176.0	87.0	28.1	2.03544	N	N	122	81	6.1	109	61	100	133	212	45	148	1.0	552	16.2	48.1	N	N	2007	62	175.1	81.7	1.97444	0.9	76.0	2.5
	711	34.3	1	8.8	A	6.2	L	80	M	157.1	56.1	22.7	1.55562	Y	N	127	70	5.9	81	28	24	53	159	40	105	1.4	480	14.4	43.8	Y	N	2005	81	157.5	53.5	1.52737	1.3	36.4	6.1
	712	96.7	4	13.8	A	25.6	L	54	M	155.5	56.6	23.4	1.54995	Y	N	140	95	4.9	76	36	41	123	160	57	126	0.6	489	16.6	46.3	N	N	2005	55	156.7	54.8	1.53735	0.4	148.7	4.1
																																2006	56	155.4	56.5	1.54806	0.5	116.7
																																2007	57	155.8	54.6	1.52797	0.5	114.6
																																2008	58	155.5	56.1	1.54412	0.5	115.3
																																2009	59	155.2	55.9	1.53962	0.5	114.4
	713	52.2	1	4.6	N	5.7	L	73	M	156.5	59.9	24.4	1.59513	Y	N	119	72	5.5	87	20	15	45	170	60	50	1.0	395	13.2	39.1	N	N	2005	74	157.7	61.8	1.62542	0.9	59.5	14.0
	714	78.4	3	4.1	N	6.4	L	63	F	150.1	51.9	23.0	1.45609	N	N	158	72	5.6	84	27	33	74	153	63	90	0.5	461	14.3	44.1	N	Y	2006	65	149.0	51.2	1.44001	0.5	76.9	-3.7
																																2007	66	149.9	51.6	1.45051	0.5	77.1
																																2008	67	149.1	52.6	1.45733	0.6	63.2
																																2009	68	149.0	52.3	1.45308	0.6	62.7
	715	87.6	4	5.8	N	19.9	L	62	F	154.1	63.7	26.8	1.61913	N	N	130	87	5.2	75	28	23	38	210	68	95	0.5	477	14.2	43.5	N	N	2005	63	153.5	65.0	1.62848	0.5	87.7	-0.3
																																2006	64	153.9	63.3	1.61328	0.5	86.5
																																2007	65	153.7	65.0	1.63002	0.5	87.0
	716	91.2	4	7.3	N	3.0	L	54	M	170.3	62.7	21.6	1.72916	Y	Y	106	57	5.6	70	16	12	15	186	44	60	0.7	445	13.8	42.2	N	N	2005	55	168.3	64.0	1.72943	0.7	90.7	-0.6
																																2006	56	168.6	65.3	1.74653	0.7	91.1
																																2009	59	169.0	62.5	1.71725	0.7	88.3
	717	47.6	1	20.6	A	32.3	M	66	F	146.5	57.8	26.9	1.49768	Y	N	128	80	5.5	104	25	19	24	219	70	83	0.8	396	12.7	38.8	Y	N	2005	67	146.8	61.4	1.53891	0.7	56.4	0.5
																																2007	69	146.5	60.5	1.52648	0.8	47.9
	718	50.9	1	2.2	N	9.3	L	62	F	150.6	43.9	19.3	1.35937	Y	Y	91	62	5.4	82	19	14	17	193	51	109	0.7	399	13.1	39.3	N	N	2005	63	151.1	43.5	1.35735	0.7	50.6	-0.4
																																2006	64	149.8	45.1	1.36974	0.7	50.8
																																2007	65	149.7	44.3	1.35870	0.7	50.2
	719	79.1	3	4.8	N	3.6	L	32	F	160.7	47.7	18.5	1.47604	Y	Y	126	80	4.7	76	30	41	98	165	58	168	0.6	395	14.0	42.3	N	N	2005	33	161.6	46.9	1.47141	0.5	95.4	-2.6
																																2006	34	159.6	44.5	1.42600	0.5	91.7
																																2009	37	160.6	46.6	1.46082	0.7	63.4
	720	76.5	3	5.9	N	4.8	L	56	M	164.1	63.8	23.7	1.69578	Y	Y	129	71	5.9	75	19	24	52	154	37	114	0.8	451	14.4	42.9	Y	N	2005	57	163.9	62.9	1.68408	0.8	75.5	5.0
																																2006	58	163.0	64.0	1.68977	0.7	87.3
																																2007	59	163.1	62.9	1.67755	0.7	86.2
	721	76.9	3	3.6	N	4.8	L	54	M	166.3	61.6	22.2	1.68688	N	N	129	81	5.4	88	31	45	21	235	65	104	0.8	448	13.8	42.5	N	N	2005	55	166.0	60.8	1.67534	0.8	75.9	2.9
																																2006	56	166.0	60.7	1.67417	0.8	75.5
																																2007	57	165.5	59.7	1.65876	0.7	86.1
	722	64.2	2	7.1	N	14.8	L	61	F	150.7	50.4	22.1	1.44222	Y	N	118	79	5.2	80	19	21	32	177	60	57	0.6	377	12.6	38.9	Y	N	2005	62	150.8	50.3	1.44170	0.6	63.9	-3.0
																																2006	63	149.7	48.6	1.41326	0.6	62.4
																																2007	64	149.9	49.5	1.42571	0.6	62.6
																																2009	66	149.2	49.3	1.41843	0.7	52.2
	723	68.5	3	5.6	N	8.0	L	54	F	151.1	53.8	23.6	1.48565	N	N	133	93	5.2	76	35	36	40	270	60	116	0.6	448	13.9	42.1	Y	N	2005	55	150.6	56.0	1.50754	0.6	69.2	7.0
																																2006	56	150.6	53.6	1.47974	0.5	82.4
																																2007	57	150.9	51.3	1.45390	0.5	80.6
	724	70.8	3	4.0	N	12.6	L	65	F	147.2	43.1	19.9	1.32664	Y	N	139	78	6.2	96	33	32	42	211	40	219	0.5	479	14.5	44.1	Y	Y	2006	67	145.8	42.1	1.30440	0.5	69.0	-5.6
																																2007	68	146.1	41.5	1.29773	0.5	68.4
																																2008	69	145.9	40.8	1.28777	0.6	55.4
																																2009	70	144.5	38.9	1.25314	0.7	45.3
	725	57.6	1	9.6	A	7.8	L	56	F	150.2	55.0	24.4	1.49316	N	N	115	74	5.4	78	23	16	17	221	74	72	0.7	386	11.7	36.1	N	N	2005	57	150.4	54.1	1.48416	0.7	56.9	-1.6
																																2006	58	149.6	51.3	1.44541	0.7	55.2
																																2007	59	149.7	51.5	1.44851	0.7	55.0
	726	64.8	2	3.2	N	4.3	L	53	F	146.8	48.9	22.6	1.39701	N	N	128	78	5.1	77	16	19	35	235	73	77	0.6	444	13.5	42.1	N	N	2006	55	146.2	48.4	1.38680	0.5	77.7	1.5
																																2007	56	147.3	46.7	1.37270	0.6	62.7
	727	107.2	4	5.4	N	12.2	L	54	F	153.1	53.1	22.7	1.49155	N	N	110	75	5.8	82	20	23	41	245	64	81	0.4	407	13.1	38.9	N	N	2005	55	152.9	53.2	1.49133	0.4	106.6	-0.6
	728	72.3	3	10.1	A	43.5	M	50	M	163.5	70.6	26.4	1.76567	Y	N	138	91	5.7	106	29	34	130	200	77	105	0.9	466	14.6	43.3	N	N	2005	51	163.9	70.4	1.76667	0.8	81.8	-0.1
																																2006	52	164.0	71.4	1.77807	0.7	94.8
																																2007	53	164.3	71.9	1.78572	0.8	81.8
[truncated: 940 more rows]
